# Supplementary material for: Virus-encoded metabolism may support environmental stress adaptation of microbial hosts in an estuarine hypoxic zone
Source: Front Microbiol. 2026 Mar 24;17:1785655. doi: 10.3389/fmicb.2026.1785655 (PMC13079714; doi:10.3389/fmicb.2026.1785655)
Supplement: Supplementary file 1 [file Table_1.xlsx]

## Sheet: Table S1
Table S1 List of keywords for removal during AMG manual curation.
DNA
nucleotide
purine
pyrimidine
dihydrofolate
RNA
glycosyl transferase
adenylyltransferase
methyltransferase
peptidase
ribosomal
ribose
ribonucleotide reductase
ribonucleotide
deoxyribonuleotide
glycoside
adenylosuccinate
adenylate kinase
orotidine-5'-phosphate decarboxylase
Formyl transferase
Guanylate kinase
Oxidoreductase family, NAD-binding Rossmann fold
Cytidylate kinase
Queuosine biosynthesis protein QueC
QueF-like protein
Alpha-L-arabinofuranosidase B, catalytic
Concanavalin A-like lectin; extracellular arabinase
GTP-binding protein TrmE N-terminus
Guanylate kinase
Phosphorylase superfamily
PLD-like domain
Polyprenyl synthetase
purL; phosphoribosyl formyl glycinamide cyclo-ligase
purM;AICARFT/IMPCHase bienzyme
purH; phosphoribosyl formyl glycinamide synthase
purN; phophoribosyl glycinamide formyltransferase
pyrE; Orootate phosphoribosyltransferase
Ribose/Galactose Isomerase

## Sheet: Table S2
Table S2 Sampling site conditions. Bottom water samples are indicated with “B” in the sample name. All nutrient concentrations are mg/L.
Sample name	Time	Depth (m)	DO (corrected)(mg/L)	Salinity (psu)	Latitude	Longitude	Volume (L)	Nitrite (mg/L)	Nitrate (mg/L)	Ammonia (mg/L)	Total P (mg/L)	Inorganic P (mg/L)	Total N (mg/L)	Sulfate (mg/L)
1	12:33:00	5	8.51192	23	21°59'8.4''	113°23'19''	10	0.039	0.302	0.176	0.020191	0.015	0.61	2290
2B	12:24:00	6	4.826	25	21°58'4''	113°23'52''	10	0.07	0.275	0.216	0.022944	0.019	0.7	1980
3B	11:39:00	7	4.19712	28	21°57'19''	113°23'43''	10	0.047	0.129	0.115	0.038546	0.018	0.34	2250
4	11:28:00	6	6.74008	27	21°57'00''	113°24'7''	10	0.08	0.272	0.18	0.026615	0.02	0.72	2740
5B	11:19:00	10	1.38304	26	21°56'59''	113°24'7''	10	0.051	0.209	0.209	0.089941	0.018	0.65	3570
6B	11:04:00	15	1.1112	30	21°56'38''	113°25'2''	10	0.04	0.398	0.284	0.052313	0.019	0.76	2040
7	10:46:00	15	2.16824	31	21°55'26''	113°26'22''	5	0.008	0.054	0.102	0.007342	0.013	0.21	1720
8B	10:17:00	15	5.96824	31	21°54'33''	113°28'59''	5	0.026	0.123	0.106	0.014684	0.022	0.55	2430

## Sheet: Table S3
Table S3 Sequencing and sequence processing results of microbial and viral fractions.
Viral fraction
Sample name	DNA yield total (μg)	Illumina DNA sequencing data size	Raw reads (M)	Raw base (G)	# contigs	total length	contigs > 5kb	virsorter 0.9	Deepvirfinder 0.7	Deepvirfinder 0.9	Viral contigs
V1	0.46	10G	72.32	10.85	44688	76851695	2675	1678	2172	1873	2287
V2B	0	10G
V3B	1.17	10G	72.05	10.81	66542	122347338	4608	2533	3619	2996	3794
V4	0	10G
V5B	0	10G
V6B	0.14	10G	67.46	10.12	3311	8194847	384	101	131	104	140
V7	4.02	10G	85.29	12.79	147817	235761356	7218	4001	5663	4529	5973
V8B	0.26	10G	74.14	11.12	38702	60565540	1639	866	1112	877	1228
Microbial fraction
Sample name	DNA yield total (μg)	Illumina DNA sequencing data size	Raw reads (M)	Raw base (G)	Nanopore sequencing data size	Nanopore reads	Nanopore clean reads	Hybrid assembled contigs	Total length	Contigs > 5kb	Viral contigs
M1	4.32	10G	75.69	11.35	3GB	6913749	6444857	14936	218602298	5868	1531
M2B	3.36	10G	75.73	11.36	3GB	7648867	7285205	29278	334286501	10147	2367
M3B	16.64	10G	79.1	11.87	3GB	5167014	4806369	37303	418889538	13042	2410
M4	3.6	10G	79.78	11.97	3GB	14542048	13361399	41066	401195306	15573	2949
M5B	3.36	10G	90.68	13.6	3GB	5895094	5440085	34633	366583476	13692	2278
M6B	2.16	10G	71.15	10.67	3GB	7914682	7423990	14212	218606815	14211	1178
M7	3	10G	71.42	10.71	3GB	6639124	6421638	23130	293470682	8340	877
M8B	1.44	10G	74.29	11.14	3GB	5827953	5315658	29248	337737827	11093	1904

## Sheet: Table S4
Table S4 AMG identification results. “AMG counts” refers to the raw number of AMGs identified; “AMG types” refers to the non-redundant amount of different genes identified.
AMG category	Microbial AMG counts	Microbial AMG types	Viral AMG counts	Viral AMG types
Photosynthesis	422	15	210	13
Fe	53	3	4	1
N	15	6	9	1
S	160	8	139	5
P	652	12	302	6
C	1024	50	565	24
Glycans	393	7	359	9
Lipids	392	18	217	11
Amino acid	215	46	87	15
Stress	53	7	8	5
Vitamin	170	13	122	9
Cofactors	4	4	10	3
Transporters	38	19	6	3
Antibiotics	102	1	67	1
Sum	3693	209	2105	106

## Sheet: Table S5
Table S5 Conserved AMG comparison: presence of AMGs in Kieft 2020, Heyerhoff 2022, and this study.
Kieft 2020	Heyerhoff 2022	This study
dcm	1	0
cysH	1	0
folE	1	1
phnP	0	0
ubiG	0	0
ubiE	0	0
waaF	0	0
moeB	0	0
ahbD	0	0
cobS	1	1
mec	1	0
queE	1	0
queD	1	0
queC	1	1

## Sheet: Table S6
Table S6 List of AMG functions corresponding to the genes in Figure 5.
	Gene	Function
N metabolism	Arginase family	Produces urea for nitrogen excretion
	Carbamoyl-phosphate synthase L chain, N-terminal domain	Synthesizes ammonia into carbamic acid
	Nitrogen regulatory protein P-II	Nitrogen availability regulatory loop
	Nrt; MFS transporter, NNP family, nitrate/nitrite transporter	Nitrate/nitrite assimilation
	Nar; Nitrate reductase 1	Denitrification, nitrate to nitrite
	Amo; Ammonia monooxygenase	Nitrification
P metabolism	Archaeal ATPase	Binding ATP
	Buk; butyrate kinase	Butanonate = Butanoyl-P
	Phosphoglucomutase/phosphomannomutase	Breakdown and synthesis of glucose
	Phosphoglycerate kinase	ATP = ADP
	Ppx/GppA phosphatase family	pppGpp = ppGpp
	XylB; xylulokinase	D-xylulokinase = D-xylulokinase-5P
	Cytidylyltransferase	Regulating phosphatidylcholine content in membranes
	PhoH; phosphate starvation-inducible protein	Respond to phosphate limitation
	PstS; phosphate transport system substrate-binding protein	Phosphate assimilation
	Low molecular weight phosphotyrosine protein phosphatase	Protein modification
	Phosphoenolpyruvate phosphomutase	phosphoenolpyruvate = 3-phosphonopyruvate
	Inorganic pyrophosphatase	PPi -> Pi + ADP
S metabolism	Arylsulfotransferase (ASST)	Transfer sulphate to aryl sulfate
	Sulfite reductase (NADPH)	Sulfite -> Sulfide
	RdsrA; reverse dissimilatory sulfite reductase	Reverse dissimilatory sulfite reductase
	Cysteine; member is archaeosortase A	Member is archaeosortase A
	Cysteine; hydrolyse the bonds of bacterial cell wall components	Hydrolyse the bonds of bacterial cell wall components
	Cys/Met metabolism PLP-dependent enzyme	Cys/Met metabolism
	Sulfotransferase domain	Transfer of sulphate groups
	Sulfotransferase family	Transfer of sulphate groups
	Sulfur oxidation protein SoxY	Thiosulfate -> Sulfate
	S-adenosylmethionine synthetase	Methionine
Photosynthesis	Glycine cleavage system	Photorespiration
	Porphobilinogen synthase	Heme biosynthesis
	Protoporphyrin/coproporphyrin ferrochelatase	Heme biosynthesis
	Uroporphyrinogen decarboxylase	Heme biosynthesis
	Ribulose-phosphate 3 epimerase family	Carbon fixation
	Ribulose bisphosphate carboxylase	Carbon fixation
	Heme oxygenase	Photosystem II
	PebS; phycoerythrobilin synthase	Phycoerythrobilin synthesis
	CpeT; phycoerythrin biosynthesis gene	Phycocyanin synthesis
	Plastocyanin	Cytochrome b6f complex
	PetF; Ferredoxin	Cytochrome b6f complex
	PsbA; photosystem II reaction center D1 protein	Photosystem II
	PsbD; photosystem II reaction center D2 protein	Photosystem II
	PsbN: Photosystem II reaction centre N protein	Photosystem II
	Photosynthetic reaction centre protein	Photosystem II
	Cp12, calvin cycle protein inhibitor	Carbon fixation
	speD; S-adenosylmethionine decarboxylase	Synthesize polyamines that regulate photoadaptation
Fe metabolism	Bacterial Fe(2+) trafficking	Bacterial Fe(2+) trafficking
	SdhB; succinate dehydrogenase iron-sulfur subunit	Succinate -> Fumarate in TCA cycle
	Ferredoxin-dependent bilin reductase	Produce light-harvesting pigments
Stress response	cytochrome c oxidase	Respiration, oxygen to water
	hlip; high-light inducible protein	Cyanobacteria high light stress
	Molybdopterin oxidoreductase	Multiple function
	Multicopper oxidase	Copper resistance
	Glutathione S-transferase	Protect from oxidative damage
	Glutathione peroxidase	Protect from oxidative damage
	Plastoquinol terminal oxidase (PTOX)	Safety valve against photooxidative stress
	Rubrerythrin	Oxidative stress tolerance in anaerobic bacteria
	Ectoine synthase	Osmotic stress-protectant
Vitamin	RibB; 3,4-dihydroxy-2-butanone 4-phosphate synthase	Vitamin B2 metabolism
	7,8-dihydro-6-hydroxymethylpterin-pyrophosphokinase (HPPK)	Vitamin B9 metabolism
	Type I GTP cyclohydrolase folE2	Vitamin B9 metabolism
	CobS; cobaltochelatase	Vitamin B12 metabolism
	CobT; cobaltochelatase	Vitamin B12 metabolism
	CobS, cobV; adenosylcobinamide-GDP ribazoletransferase	Vitamin B12 metabolism
	Cobalamin-independent synthase, Catalytic domain	Vitamin B12 metabolism
	Cobalamin biosynthesis protein CobT VWA domain	Vitamin B12 metabolism
	Nicotinate phosphoribosyltransferase (NAPRTase) family	Vitamin B3 metabolism
	Pyridoxal-phosphate dependent enzyme	Vitamin B6 metabolism
	6-pyruvoyl tetrahydropterin synthase	Vitamin B9 metabolism
	GTP cyclohydrolase I	Vitamin B9 metabolism
	Dehydrogenase E1 component	Vitamin B1 metabolism
	Transketolase, thiamine diphosphate binding domain	Vitamin B1 metabolism
	Cobalamin adenosyltransferase	Vitamin B12 metabolism
	MMAB, pduO; cob(I)alamin adenosyltransferase	Vitamin B12 metabolism
	Tetrahydrofolate dehydrogenase/cyclohydrolase	Vitamin B9 metabolism
	Queuosine biosynthesis protein QueC	Vitamin B9 metabolism
Cofactors	Chemotaxis protein MotB	Flagellar rotary motor
	Flagellar hook-associated protein 1 FlgK	Flagellar junction between hook and filament
	Flagellin	Flagellar structure protein
	4'-phosphopantetheinyl transferase superfamily	Superfamily of essential enzymes

## Sheet: Table S7
Table S7 Type I AMGs unique to the virion fraction. The 8 virion fraction derived AMGs not present in the microbial cellular fraction in Fig. S7 are shown here.
KO	Category	Gene	Function
K00615	C	Transketolase	Multi-function monosaccharide metabolism
K00798	Vitamin	PduO; cob(I)alamin adenosyltransferase	Cobalamin biosynthesis
K01491	C	Methenyltetrahydrofolate cyclohydrolase	Reductive acetyl-CoA pathway
K01638	C	Malate synthase	Glyoxylate cycle
K01666	C	4-hydroxy 2-oxovalerate aldolase	Trans-cinnamate degradation
K02030	Transporters	Polar amino acid transport system substrate-binding protein	Polar amino acid transport system
K08678	C	UXS1; UDP-GlcA -> UDP-Xyl	Nucleotide sugar biosynthesis
K17226	S	Sulfur oxidation protein SoxY	Thiosulfate oxidation to sulfate

## Sheet: Table S8
Table S8 PERMANOVA table to evaluate the relative contribution of host and AMG category in explaining the variation of virus AMG presence. A Bray-Curtis dissimilarity index was used, and 999 permutations were performed.
	Df	Sum of squares	R2	F	P
Virus host	16	2.545	0.0743	2.6964	0.001
AMG category	13	7.936	0.23167	10.3481	0.001
Residual	403	23.774	0.69403
Total	432	34.255	1

## Sheet: Table S9
						Table S9 The summary of the quality of viral populations, generated by CheckV
contig_id	contig_length	provirus	proviral_length	gene_count	viral_genes	host_genes	checkv_quality	miuvig_quality	completeness	completeness_method	contamination	kmer_freq	warnings
A1_NODE_8_length_29436_cov_1048.828052	29436	No	NA	36	11	2	Medium-quality	Genome-fragment	54.5	AAI-based (high-confidence)	0	1
A1_NODE_9_length_27955_cov_985.610753	27955	No	NA	69	0	1	Not-determined	Genome-fragment	NA	NA	0	1	no viral genes detected
A1_NODE_10_length_25793_cov_161.959787	25793	No	NA	38	1	5	Low-quality	Genome-fragment	14.19	AAI-based (medium-confidence)	0	1
A1_NODE_13_length_24509_cov_85.474401	24509	No	NA	29	4	0	Low-quality	Genome-fragment	30.15	AAI-based (medium-confidence)	0	1
A1_NODE_16_length_23318_cov_194.776641	23318	No	NA	24	8	0	Low-quality	Genome-fragment	38.21	AAI-based (high-confidence)	0	1.4
A1_NODE_20_length_22184_cov_5749.777441	22184	No	NA	33	15	0	Low-quality	Genome-fragment	36.32	AAI-based (high-confidence)	0	1
A1_NODE_21_length_21934_cov_745.144568	21934	No	NA	18	5	0	Low-quality	Genome-fragment	8.49	AAI-based (medium-confidence)	0	1
A1_NODE_24_length_20182_cov_25.728723	20182	No	NA	26	2	1	Low-quality	Genome-fragment	10.8	HMM-based (lower-bound)	0	1
A1_NODE_25_length_19823_cov_14.531212	19823	No	NA	21	0	1	Low-quality	Genome-fragment	33.37	AAI-based (medium-confidence)	0	1	no viral genes detected
A1_NODE_26_length_19650_cov_25.549579	19650	No	NA	22	0	2	Not-determined	Genome-fragment	NA	NA	0	1	no viral genes detected
A1_NODE_31_length_18486_cov_260.872335	18486	No	NA	32	1	1	Low-quality	Genome-fragment	8.33	HMM-based (lower-bound)	0	1.01
A1_NODE_33_length_18376_cov_5.684078	18376	No	NA	30	0	1	Not-determined	Genome-fragment	NA	NA	0	1	no viral genes detected
A1_NODE_37_length_17950_cov_39.101425	17950	No	NA	9	0	0	Not-determined	Genome-fragment	NA	NA	0	1.49	no viral genes detected
A1_NODE_42_length_17610_cov_4491.196354	17610	No	NA	24	4	0	Low-quality	Genome-fragment	22.23	AAI-based (high-confidence)	0	1
A1_NODE_43_length_17562_cov_153.688810	17562	No	NA	27	7	0	Low-quality	Genome-fragment	31.08	AAI-based (high-confidence)	0	1
A1_NODE_46_length_17458_cov_34.968454	17458	No	NA	25	4	2	Low-quality	Genome-fragment	22.06	AAI-based (medium-confidence)	0	1
A1_NODE_47_length_17372_cov_70.705203	17372	No	NA	29	10	0	Low-quality	Genome-fragment	28.65	AAI-based (high-confidence)	0	1
A1_NODE_50_length_16651_cov_17.855447	16651	No	NA	19	5	0	Low-quality	Genome-fragment	20.31	AAI-based (medium-confidence)	0	1
A1_NODE_53_length_16531_cov_177.058388	16531	No	NA	26	0	1	Low-quality	Genome-fragment	10.17	AAI-based (medium-confidence)	0	1	no viral genes detected
A1_NODE_54_length_16323_cov_151.585628	16323	No	NA	15	2	0	Low-quality	Genome-fragment	5.01	AAI-based (medium-confidence)	0	1
A1_NODE_58_length_15621_cov_736.131890	15621	No	NA	13	7	0	Low-quality	Genome-fragment	25.72	AAI-based (high-confidence)	0	1	low-confidence DTR
A1_NODE_60_length_15493_cov_103.236818	15493	No	NA	25	9	0	Low-quality	Genome-fragment	25.65	AAI-based (high-confidence)	0	1
A1_NODE_61_length_15348_cov_51.794873	15348	No	NA	16	3	0	Low-quality	Genome-fragment	17.82	AAI-based (high-confidence)	0	1
A1_NODE_62_length_15339_cov_12.677375	15339	No	NA	34	3	0	Low-quality	Genome-fragment	19.36	AAI-based (high-confidence)	0	1
A1_NODE_65_length_15196_cov_78.588072	15196	No	NA	18	2	2	Low-quality	Genome-fragment	8.13	AAI-based (high-confidence)	0	1
A1_NODE_66_length_15125_cov_16.549967	15125	No	NA	16	3	0	Low-quality	Genome-fragment	7.83	AAI-based (high-confidence)	0	1
A1_NODE_67_length_15090_cov_445.160226	15090	No	NA	10	6	0	Low-quality	Genome-fragment	24.58	AAI-based (high-confidence)	0	1
A1_NODE_68_length_15034_cov_1202.985380	15034	No	NA	17	1	2	Low-quality	Genome-fragment	6.38	HMM-based (lower-bound)	0	1
A1_NODE_71_length_14785_cov_18.390020	14785	No	NA	22	6	0	Low-quality	Genome-fragment	15.46	AAI-based (medium-confidence)	0	1.77	high kmer_freq may indicate large duplication
A1_NODE_74_length_14717_cov_45.210408	14717	No	NA	5	1	0	Low-quality	Genome-fragment	8.32	AAI-based (medium-confidence)	0	1
A1_NODE_75_length_14640_cov_197.297703	14640	No	NA	5	1	0	Low-quality	Genome-fragment	7.81	AAI-based (medium-confidence)	0	1
A1_NODE_79_length_14389_cov_37.588252	14389	No	NA	7	1	0	Low-quality	Genome-fragment	7.37	AAI-based (medium-confidence)	0	1
A1_NODE_80_length_14347_cov_44.495172	14347	No	NA	23	6	0	Low-quality	Genome-fragment	22.68	AAI-based (high-confidence)	0	1
A1_NODE_82_length_14272_cov_12.463178	14272	No	NA	13	2	0	Low-quality	Genome-fragment	7.85	AAI-based (high-confidence)	0	1
A1_NODE_83_length_14206_cov_25.935411	14206	No	NA	8	4	0	Low-quality	Genome-fragment	6.44	AAI-based (medium-confidence)	0	1.09
A1_NODE_86_length_14113_cov_1040.746835	14113	No	NA	12	1	0	Low-quality	Genome-fragment	8.65	AAI-based (medium-confidence)	0	1
A1_NODE_91_length_14011_cov_76.638793	14011	No	NA	14	1	0	Low-quality	Genome-fragment	7.71	AAI-based (medium-confidence)	0	1
A1_NODE_92_length_13988_cov_341.849925	13988	No	NA	18	0	3	Low-quality	Genome-fragment	4.66	AAI-based (medium-confidence)	0	1	no viral genes detected
A1_NODE_93_length_13983_cov_7.388642	13983	No	NA	20	3	1	Low-quality	Genome-fragment	17.2	AAI-based (high-confidence)	0	1
A1_NODE_96_length_13817_cov_189.591629	13817	No	NA	12	1	0	Low-quality	Genome-fragment	7.53	HMM-based (lower-bound)	0	1
A1_NODE_97_length_13781_cov_1799.194740	13781	No	NA	20	0	10	Low-quality	Genome-fragment	8.63	AAI-based (medium-confidence)	0	1	no viral genes detected
A1_NODE_98_length_13781_cov_1324.869518	13781	No	NA	5	0	0	Not-determined	Genome-fragment	NA	NA	0	1	no viral genes detected
A1_NODE_103_length_13710_cov_672.971293	13710	No	NA	14	4	0	Low-quality	Genome-fragment	7.57	AAI-based (high-confidence)	0	1
A1_NODE_104_length_13710_cov_34.853314	13710	No	NA	18	4	1	Low-quality	Genome-fragment	11.96	AAI-based (high-confidence)	0	1
A1_NODE_105_length_13646_cov_52.758443	13646	No	NA	20	3	0	Low-quality	Genome-fragment	22.51	AAI-based (high-confidence)	0	1
A1_NODE_108_length_13381_cov_241.693531	13381	No	NA	11	7	0	Low-quality	Genome-fragment	21.42	AAI-based (high-confidence)	0	1
A1_NODE_109_length_13352_cov_15.102128	13352	No	NA	15	4	0	Low-quality	Genome-fragment	8.02	HMM-based (lower-bound)	0	1
A1_NODE_111_length_13250_cov_445.120728	13250	No	NA	16	9	0	Low-quality	Genome-fragment	24.81	AAI-based (medium-confidence)	0	1
A1_NODE_112_length_13241_cov_155.859927	13241	No	NA	14	5	0	Low-quality	Genome-fragment	7.21	AAI-based (medium-confidence)	0	1
A1_NODE_116_length_13132_cov_814.619943	13132	No	NA	9	5	0	Low-quality	Genome-fragment	20.37	AAI-based (high-confidence)	0	1
A1_NODE_117_length_13099_cov_3040.439282	13099	No	NA	14	0	0	Not-determined	Genome-fragment	NA	NA	0	1.03	no viral genes detected; low-confidence DTR
A1_NODE_118_length_13091_cov_36.632326	13091	No	NA	17	2	0	Low-quality	Genome-fragment	7.89	AAI-based (medium-confidence)	0	1
A1_NODE_119_length_13050_cov_627.296345	13050	No	NA	18	4	0	Low-quality	Genome-fragment	21.8	AAI-based (high-confidence)	0	1
A1_NODE_121_length_13035_cov_29.659014	13035	No	NA	27	6	1	Low-quality	Genome-fragment	28.12	AAI-based (high-confidence)	0	1
A1_NODE_123_length_12947_cov_80.037465	12947	No	NA	16	4	0	Low-quality	Genome-fragment	7.12	AAI-based (medium-confidence)	0	1
A1_NODE_125_length_12792_cov_15.010913	12792	No	NA	1	0	0	Not-determined	Genome-fragment	NA	NA	0	1	no viral genes detected
A1_NODE_126_length_12777_cov_34.860478	12777	No	NA	24	9	0	Low-quality	Genome-fragment	16.14	AAI-based (high-confidence)	0	1
A1_NODE_127_length_12768_cov_88.245575	12768	No	NA	20	3	2	Low-quality	Genome-fragment	3.09	HMM-based (lower-bound)	0	1
A1_NODE_130_length_12648_cov_254.480426	12648	Yes	7007	20	7	3	Low-quality	Genome-fragment	3.22	AAI-based (medium-confidence)	44.6	1
A1_NODE_133_length_12580_cov_64.555130	12580	No	NA	13	1	0	Low-quality	Genome-fragment	43.24	AAI-based (high-confidence)	0	1
A1_NODE_134_length_12563_cov_9.633035	12563	No	NA	26	3	1	Low-quality	Genome-fragment	3.52	AAI-based (high-confidence)	0	1.35
A1_NODE_135_length_12527_cov_88.636305	12527	No	NA	35	1	0	Low-quality	Genome-fragment	1.06	HMM-based (lower-bound)	0	1.01
A1_NODE_137_length_12507_cov_124.113476	12507	No	NA	17	7	0	Low-quality	Genome-fragment	20.85	AAI-based (high-confidence)	0	1
A1_NODE_143_length_12441_cov_4044.094784	12441	No	NA	15	3	0	Low-quality	Genome-fragment	4.88	HMM-based (lower-bound)	0	1
A1_NODE_145_length_12317_cov_937.302153	12317	No	NA	12	0	0	Not-determined	Genome-fragment	NA	NA	0	1	no viral genes detected
A1_NODE_147_length_12236_cov_109.762581	12236	No	NA	23	9	0	Low-quality	Genome-fragment	15.59	AAI-based (high-confidence)	0	1.28
A1_NODE_148_length_12226_cov_17.104429	12226	No	NA	8	0	0	Low-quality	Genome-fragment	4.16	AAI-based (medium-confidence)	0	1.08	no viral genes detected
A1_NODE_150_length_12224_cov_21.508012	12224	No	NA	10	5	0	Low-quality	Genome-fragment	6.51	AAI-based (medium-confidence)	0	1
A1_NODE_152_length_12194_cov_83.344674	12194	No	NA	15	3	0	Low-quality	Genome-fragment	18.19	AAI-based (high-confidence)	0	1
A1_NODE_154_length_12169_cov_10.652716	12169	No	NA	23	5	1	Low-quality	Genome-fragment	15.38	AAI-based (high-confidence)	0	1
A1_NODE_155_length_12153_cov_23.000165	12153	No	NA	7	1	0	Low-quality	Genome-fragment	7.43	AAI-based (medium-confidence)	0	1.84	high kmer_freq may indicate large duplication
A1_NODE_156_length_12142_cov_6.828162	12142	No	NA	10	0	1	Not-determined	Genome-fragment	NA	NA	0	1	no viral genes detected
A1_NODE_158_length_12082_cov_17.633741	12082	No	NA	22	7	0	Low-quality	Genome-fragment	21.17	AAI-based (high-confidence)	0	1.01
A1_NODE_160_length_12070_cov_57.498543	12070	No	NA	8	1	0	Low-quality	Genome-fragment	18.52	HMM-based (lower-bound)	0	1.09
A1_NODE_161_length_12056_cov_817.405550	12056	No	NA	17	6	0	Low-quality	Genome-fragment	20.18	AAI-based (high-confidence)	0	1
A1_NODE_162_length_12040_cov_6.630371	12040	No	NA	12	10	0	Low-quality	Genome-fragment	6.3	AAI-based (high-confidence)	0	1
A1_NODE_163_length_12032_cov_160.518661	12032	No	NA	24	3	0	Low-quality	Genome-fragment	15.23	AAI-based (medium-confidence)	0	1
A1_NODE_165_length_11981_cov_14.708788	11981	No	NA	6	0	0	Low-quality	Genome-fragment	4.08	AAI-based (medium-confidence)	0	1	no viral genes detected
A1_NODE_169_length_11931_cov_254.168575	11931	No	NA	14	3	0	Low-quality	Genome-fragment	7.27	AAI-based (high-confidence)	0	1
A1_NODE_171_length_11863_cov_52.639905	11863	No	NA	12	0	3	Not-determined	Genome-fragment	NA	NA	0	1.52	no viral genes detected; high kmer_freq may indicate large duplication
A1_NODE_172_length_11858_cov_69.407947	11858	No	NA	10	4	0	Low-quality	Genome-fragment	18.6	AAI-based (high-confidence)	0	1
A1_NODE_173_length_11841_cov_293.226540	11841	No	NA	12	5	0	Low-quality	Genome-fragment	19.03	AAI-based (medium-confidence)	0	1
A1_NODE_174_length_11826_cov_16.191742	11826	No	NA	18	3	0	Low-quality	Genome-fragment	16.28	HMM-based (lower-bound)	0	1.5	high kmer_freq may indicate large duplication
A1_NODE_176_length_11766_cov_47.767911	11766	No	NA	11	4	0	Low-quality	Genome-fragment	4.68	AAI-based (medium-confidence)	0	1.01
A1_NODE_177_length_11761_cov_155.605758	11761	No	NA	9	4	0	Low-quality	Genome-fragment	35.02	AAI-based (medium-confidence)	0	1
A1_NODE_179_length_11727_cov_111.339445	11727	No	NA	21	3	1	Low-quality	Genome-fragment	18.85	AAI-based (high-confidence)	0	1
A1_NODE_181_length_11647_cov_1125.624396	11647	No	NA	19	4	0	Low-quality	Genome-fragment	16.39	AAI-based (medium-confidence)	0	1
A1_NODE_182_length_11645_cov_27.336066	11645	No	NA	16	3	0	Low-quality	Genome-fragment	6.42	HMM-based (lower-bound)	0	1.42	low-confidence ITR
A1_NODE_185_length_11628_cov_30.383565	11628	No	NA	20	16	0	Low-quality	Genome-fragment	6.26	AAI-based (high-confidence)	0	1
A1_NODE_186_length_11628_cov_5.134969	11628	No	NA	11	4	0	Low-quality	Genome-fragment	18.47	AAI-based (medium-confidence)	0	1
A1_NODE_196_length_11454_cov_16.865164	11454	No	NA	13	1	0	Low-quality	Genome-fragment	6.28	AAI-based (medium-confidence)	0	1
A1_NODE_201_length_11376_cov_23.794894	11376	No	NA	20	5	0	Low-quality	Genome-fragment	18.74	AAI-based (high-confidence)	0	1.54	high kmer_freq may indicate large duplication
A1_NODE_206_length_11251_cov_206.638710	11251	No	NA	17	9	0	Low-quality	Genome-fragment	18.36	AAI-based (high-confidence)	0	1
A1_NODE_209_length_11231_cov_4.589835	11231	No	NA	19	1	1	Low-quality	Genome-fragment	6.4	HMM-based (lower-bound)	0	1
A1_NODE_215_length_11188_cov_8.823049	11188	No	NA	9	3	0	Low-quality	Genome-fragment	5.73	AAI-based (medium-confidence)	0	1
A1_NODE_219_length_11164_cov_10.005131	11164	No	NA	16	7	0	Low-quality	Genome-fragment	19.74	AAI-based (medium-confidence)	0	1
A1_NODE_220_length_11156_cov_88.996847	11156	No	NA	16	2	0	Low-quality	Genome-fragment	12.99	AAI-based (high-confidence)	0	1
A1_NODE_226_length_11036_cov_133.345597	11036	No	NA	11	1	0	Low-quality	Genome-fragment	2.63	AAI-based (medium-confidence)	0	1
A1_NODE_227_length_11000_cov_25.646048	11000	No	NA	13	3	0	Low-quality	Genome-fragment	17.52	AAI-based (medium-confidence)	0	1
A1_NODE_229_length_10976_cov_6.945518	10976	No	NA	11	3	0	Low-quality	Genome-fragment	5.86	AAI-based (high-confidence)	0	1
A1_NODE_230_length_10941_cov_233.907128	10941	No	NA	30	4	0	Low-quality	Genome-fragment	17.57	AAI-based (medium-confidence)	0	1
A1_NODE_233_length_10911_cov_196.304348	10911	No	NA	13	1	0	Low-quality	Genome-fragment	37.69	AAI-based (medium-confidence)	0	1
A1_NODE_234_length_10895_cov_14.563007	10895	No	NA	15	6	1	Low-quality	Genome-fragment	5.22	HMM-based (lower-bound)	0	1
A1_NODE_235_length_10863_cov_305.407291	10863	No	NA	11	4	0	Low-quality	Genome-fragment	16.97	AAI-based (high-confidence)	0	1
A1_NODE_236_length_10847_cov_84.734062	10847	No	NA	10	0	0	Not-determined	Genome-fragment	NA	NA	0	1	no viral genes detected
A1_NODE_239_length_10783_cov_723.632644	10783	No	NA	12	0	4	Not-determined	Genome-fragment	NA	NA	0	1	no viral genes detected
A1_NODE_241_length_10682_cov_82.657853	10682	No	NA	17	7	0	Low-quality	Genome-fragment	19.7	AAI-based (high-confidence)	0	1
A1_NODE_242_length_10654_cov_8.688839	10654	No	NA	11	1	0	Low-quality	Genome-fragment	2.42	HMM-based (lower-bound)	0	1
A1_NODE_245_length_10615_cov_260.920549	10615	No	NA	20	1	0	Low-quality	Genome-fragment	7.1	HMM-based (lower-bound)	0	1
A1_NODE_246_length_10582_cov_19.921155	10582	No	NA	11	0	2	Low-quality	Genome-fragment	7.54	AAI-based (medium-confidence)	0	1.25	no viral genes detected
A1_NODE_250_length_10555_cov_37.172286	10555	No	NA	20	2	0	Low-quality	Genome-fragment	13.35	AAI-based (high-confidence)	0	1
A1_NODE_252_length_10518_cov_11.224601	10518	No	NA	21	2	0	Low-quality	Genome-fragment	12.25	AAI-based (high-confidence)	0	1
A1_NODE_253_length_10517_cov_133.263907	10517	No	NA	16	3	1	Low-quality	Genome-fragment	9.97	AAI-based (high-confidence)	0	1
A1_NODE_255_length_10475_cov_79.581766	10475	No	NA	10	10	0	Low-quality	Genome-fragment	11.0	AAI-based (medium-confidence)	0	1.02
A1_NODE_256_length_10467_cov_5.892528	10467	No	NA	20	0	0	Not-determined	Genome-fragment	NA	NA	0	1	no viral genes detected
A1_NODE_257_length_10460_cov_18.332532	10460	No	NA	15	1	0	Low-quality	Genome-fragment	5.67	HMM-based (lower-bound)	0	1
A1_NODE_258_length_10451_cov_35.882262	10451	No	NA	10	1	0	Low-quality	Genome-fragment	5.33	AAI-based (high-confidence)	0	1
A1_NODE_259_length_10414_cov_5.584805	10414	No	NA	15	2	1	Low-quality	Genome-fragment	5.88	AAI-based (medium-confidence)	0	1
A1_NODE_260_length_10413_cov_26.536783	10413	No	NA	18	4	1	Low-quality	Genome-fragment	25.83	AAI-based (high-confidence)	0	1
A1_NODE_262_length_10403_cov_7.045419	10403	No	NA	18	0	1	Not-determined	Genome-fragment	NA	NA	0	1	no viral genes detected
A1_NODE_267_length_10357_cov_8.250534	10357	No	NA	25	1	1	Low-quality	Genome-fragment	2.78	HMM-based (lower-bound)	0	1
A1_NODE_272_length_10313_cov_17.719731	10313	No	NA	12	7	1	Low-quality	Genome-fragment	17.45	AAI-based (high-confidence)	0	1
A1_NODE_273_length_10305_cov_7.141756	10305	No	NA	19	5	0	Low-quality	Genome-fragment	12.03	AAI-based (high-confidence)	0	1
A1_NODE_276_length_10268_cov_88.833448	10268	No	NA	25	6	0	Low-quality	Genome-fragment	16.24	AAI-based (high-confidence)	0	1
A1_NODE_277_length_10267_cov_133.615061	10267	No	NA	13	3	0	Low-quality	Genome-fragment	15.29	AAI-based (high-confidence)	0	1
A1_NODE_278_length_10259_cov_61.774206	10259	No	NA	14	1	0	Low-quality	Genome-fragment	12.66	AAI-based (high-confidence)	0	1
A1_NODE_279_length_10251_cov_1427.015398	10251	No	NA	18	2	0	Low-quality	Genome-fragment	16.49	AAI-based (medium-confidence)	0	1
A1_NODE_280_length_10235_cov_215.077800	10235	No	NA	18	3	0	Low-quality	Genome-fragment	12.92	AAI-based (high-confidence)	0	1
A1_NODE_284_length_10149_cov_237.079750	10149	No	NA	5	1	0	Low-quality	Genome-fragment	5.74	AAI-based (medium-confidence)	0	1
A1_NODE_285_length_10119_cov_447.150636	10119	No	NA	14	1	0	Low-quality	Genome-fragment	12.5	AAI-based (high-confidence)	0	1
A1_NODE_289_length_10082_cov_251.675975	10082	No	NA	3	0	0	Not-determined	Genome-fragment	NA	NA	0	1	no viral genes detected
A1_NODE_290_length_10056_cov_8.397960	10056	No	NA	19	1	1	Low-quality	Genome-fragment	4.97	AAI-based (medium-confidence)	0	1.14
A1_NODE_292_length_10034_cov_496.482513	10034	No	NA	11	6	0	Low-quality	Genome-fragment	16.56	AAI-based (high-confidence)	0	1
A1_NODE_293_length_10024_cov_167.482596	10024	No	NA	26	2	1	Low-quality	Genome-fragment	5.39	AAI-based (medium-confidence)	0	1
A1_NODE_296_length_9991_cov_11.744565	9991	No	NA	12	2	1	Low-quality	Genome-fragment	11.8	AAI-based (high-confidence)	0	1
A1_NODE_297_length_9983_cov_4.864827	9983	No	NA	22	6	0	Low-quality	Genome-fragment	18.76	AAI-based (high-confidence)	0	1
A1_NODE_302_length_9931_cov_36.490482	9931	No	NA	13	6	0	Low-quality	Genome-fragment	21.09	AAI-based (high-confidence)	0	1
A1_NODE_303_length_9915_cov_8.723124	9915	No	NA	12	0	0	Not-determined	Genome-fragment	NA	NA	0	1.02	no viral genes detected
A1_NODE_304_length_9907_cov_10.201888	9907	No	NA	16	3	1	Low-quality	Genome-fragment	5.44	AAI-based (high-confidence)	0	1
A1_NODE_305_length_9886_cov_72.484996	9886	No	NA	18	0	2	Low-quality	Genome-fragment	2.96	AAI-based (medium-confidence)	0	1	no viral genes detected
A1_NODE_306_length_9862_cov_6.577955	9862	Yes	9500	6	1	1	Low-quality	Genome-fragment	4.74	HMM-based (lower-bound)	3.67	1
A1_NODE_309_length_9817_cov_64.748617	9817	No	NA	20	1	0	Low-quality	Genome-fragment	3.27	AAI-based (medium-confidence)	0	1
A1_NODE_310_length_9809_cov_10.538036	9809	No	NA	12	4	0	Low-quality	Genome-fragment	5.07	HMM-based (lower-bound)	0	1
A1_NODE_312_length_9784_cov_30.904718	9784	No	NA	10	0	0	Not-determined	Genome-fragment	NA	NA	0	1	no viral genes detected
A1_NODE_313_length_9771_cov_470.090469	9771	No	NA	18	7	0	Low-quality	Genome-fragment	15.86	AAI-based (high-confidence)	0	1
A1_NODE_316_length_9747_cov_864.312526	9747	No	NA	11	0	0	Low-quality	Genome-fragment	3.32	AAI-based (high-confidence)	0	1.01	no viral genes detected
A1_NODE_318_length_9717_cov_6.292590	9717	No	NA	19	6	0	Low-quality	Genome-fragment	12.28	AAI-based (high-confidence)	0	1
A1_NODE_322_length_9630_cov_84.311018	9630	No	NA	12	0	1	Low-quality	Genome-fragment	5.01	AAI-based (medium-confidence)	0	1	no viral genes detected
A1_NODE_324_length_9627_cov_68.225240	9627	No	NA	19	8	0	Low-quality	Genome-fragment	15.42	AAI-based (high-confidence)	0	1
A1_NODE_325_length_9627_cov_5.375784	9627	No	NA	20	3	1	Low-quality	Genome-fragment	20.16	AAI-based (high-confidence)	0	1
A1_NODE_328_length_9614_cov_31.721414	9614	No	NA	12	2	0	Low-quality	Genome-fragment	11.17	HMM-based (lower-bound)	0	1
A1_NODE_330_length_9601_cov_13.347790	9601	No	NA	10	0	0	Low-quality	Genome-fragment	8.01	AAI-based (medium-confidence)	0	1	no viral genes detected
A1_NODE_331_length_9596_cov_10.594487	9596	No	NA	16	3	0	Low-quality	Genome-fragment	11.79	AAI-based (high-confidence)	0	1
A1_NODE_332_length_9590_cov_122.417619	9590	No	NA	13	0	1	Not-determined	Genome-fragment	NA	NA	0	1	no viral genes detected
A1_NODE_334_length_9528_cov_53.314789	9528	No	NA	10	1	0	Low-quality	Genome-fragment	7.18	AAI-based (medium-confidence)	0	1
A1_NODE_336_length_9495_cov_342.900847	9495	No	NA	23	0	2	Not-determined	Genome-fragment	NA	NA	0	1	no viral genes detected
A1_NODE_337_length_9489_cov_463.313335	9489	No	NA	8	1	0	Low-quality	Genome-fragment	15.38	AAI-based (medium-confidence)	0	1.01
A1_NODE_338_length_9475_cov_9.986306	9475	No	NA	24	7	0	Low-quality	Genome-fragment	4.34	AAI-based (medium-confidence)	0	1
A1_NODE_339_length_9457_cov_6.082110	9457	No	NA	13	0	0	Low-quality	Genome-fragment	7.67	AAI-based (high-confidence)	0	1	no viral genes detected
A1_NODE_340_length_9452_cov_11.418538	9452	No	NA	18	6	0	Low-quality	Genome-fragment	14.19	AAI-based (high-confidence)	0	1.01
A1_NODE_341_length_9451_cov_7.308323	9451	No	NA	25	7	1	Low-quality	Genome-fragment	20.5	AAI-based (high-confidence)	0	1
A1_NODE_345_length_9387_cov_8.805186	9387	No	NA	16	9	0	Low-quality	Genome-fragment	16.43	AAI-based (high-confidence)	0	1
A1_NODE_348_length_9360_cov_9.848254	9360	No	NA	4	2	0	Low-quality	Genome-fragment	15.66	AAI-based (high-confidence)	0	1.28
A1_NODE_349_length_9353_cov_78.492149	9353	No	NA	10	1	0	Low-quality	Genome-fragment	14.91	AAI-based (high-confidence)	0	1
A1_NODE_352_length_9285_cov_14.307151	9285	No	NA	12	6	0	Low-quality	Genome-fragment	20.06	AAI-based (medium-confidence)	0	1
A1_NODE_353_length_9250_cov_22.912996	9250	No	NA	18	3	0	Low-quality	Genome-fragment	10.77	AAI-based (high-confidence)	0	1
A1_NODE_354_length_9250_cov_5.846547	9250	No	NA	4	0	0	Not-determined	Genome-fragment	NA	NA	0	1	no viral genes detected
A1_NODE_355_length_9245_cov_12.219804	9245	No	NA	10	4	0	Low-quality	Genome-fragment	3.68	HMM-based (lower-bound)	0	1.71	high kmer_freq may indicate large duplication
A1_NODE_356_length_9244_cov_31.689847	9244	No	NA	6	0	0	Not-determined	Genome-fragment	NA	NA	0	1	no viral genes detected
A1_NODE_357_length_9239_cov_608.383820	9239	No	NA	13	7	0	Low-quality	Genome-fragment	14.94	AAI-based (high-confidence)	0	1
A1_NODE_358_length_9228_cov_18.276027	9228	No	NA	6	0	0	Low-quality	Genome-fragment	4.29	AAI-based (medium-confidence)	0	1.28	no viral genes detected
A1_NODE_359_length_9226_cov_7.953985	9226	No	NA	4	0	0	Not-determined	Genome-fragment	NA	NA	0	1	no viral genes detected
A1_NODE_362_length_9206_cov_49.088406	9206	No	NA	9	1	0	Low-quality	Genome-fragment	5.06	AAI-based (medium-confidence)	0	1
A1_NODE_363_length_9204_cov_324.925347	9204	No	NA	15	2	1	Low-quality	Genome-fragment	14.92	AAI-based (high-confidence)	0	1.04	low-confidence DTR
A1_NODE_364_length_9204_cov_118.962728	9204	No	NA	8	2	0	Low-quality	Genome-fragment	3.4	AAI-based (medium-confidence)	0	1
A1_NODE_365_length_9203_cov_26.632160	9203	No	NA	8	2	0	Low-quality	Genome-fragment	14.98	AAI-based (high-confidence)	0	1
A1_NODE_367_length_9199_cov_80.246063	9199	No	NA	17	6	0	Low-quality	Genome-fragment	25.82	AAI-based (high-confidence)	0	1
A1_NODE_368_length_9194_cov_12.461429	9194	No	NA	24	1	0	Low-quality	Genome-fragment	10.65	AAI-based (high-confidence)	0	1
A1_NODE_369_length_9192_cov_11.654044	9192	No	NA	16	1	1	Low-quality	Genome-fragment	5.84	HMM-based (lower-bound)	0	1
A1_NODE_371_length_9154_cov_12.657545	9154	No	NA	13	7	0	Low-quality	Genome-fragment	14.68	AAI-based (high-confidence)	0	1
A1_NODE_374_length_9116_cov_61.236067	9116	No	NA	1	0	0	Not-determined	Genome-fragment	NA	NA	0	1.28	no viral genes detected
A1_NODE_376_length_9065_cov_269.756493	9065	No	NA	11	1	0	Low-quality	Genome-fragment	4.36	AAI-based (high-confidence)	0	1
A1_NODE_377_length_9052_cov_453.715350	9052	No	NA	16	5	0	Low-quality	Genome-fragment	16.78	AAI-based (high-confidence)	0	1
A1_NODE_378_length_9028_cov_9.873175	9028	No	NA	13	5	0	Low-quality	Genome-fragment	14.4	AAI-based (high-confidence)	0	1
A1_NODE_379_length_9025_cov_4.830992	9025	No	NA	16	0	1	Not-determined	Genome-fragment	NA	NA	0	1	no viral genes detected
A1_NODE_380_length_9015_cov_9.779018	9015	No	NA	8	2	0	Low-quality	Genome-fragment	4.05	HMM-based (lower-bound)	0	1
A1_NODE_382_length_8993_cov_19.600694	8993	No	NA	12	0	1	Low-quality	Genome-fragment	4.88	AAI-based (medium-confidence)	0	1	no viral genes detected
A1_NODE_385_length_8955_cov_7.240562	8955	No	NA	18	1	2	Low-quality	Genome-fragment	3.91	HMM-based (lower-bound)	0	1
A1_NODE_386_length_8953_cov_31.602720	8953	No	NA	18	5	0	Low-quality	Genome-fragment	11.31	AAI-based (high-confidence)	0	1
A1_NODE_387_length_8947_cov_151.690846	8947	No	NA	15	1	2	Low-quality	Genome-fragment	2.34	HMM-based (lower-bound)	0	1
A1_NODE_391_length_8929_cov_6.173653	8929	No	NA	10	0	1	Low-quality	Genome-fragment	4.35	AAI-based (high-confidence)	0	1	no viral genes detected
A1_NODE_394_length_8876_cov_106.606734	8876	No	NA	4	2	1	Low-quality	Genome-fragment	14.27	AAI-based (medium-confidence)	0	1.01
A1_NODE_395_length_8868_cov_23.466697	8868	No	NA	10	0	0	Low-quality	Genome-fragment	4.16	AAI-based (medium-confidence)	0	1.18	no viral genes detected
A1_NODE_396_length_8852_cov_5.166420	8852	No	NA	11	3	1	Low-quality	Genome-fragment	10.88	AAI-based (high-confidence)	0	1
A1_NODE_399_length_8841_cov_253.238220	8841	No	NA	19	5	0	Low-quality	Genome-fragment	11.17	AAI-based (high-confidence)	0	1
A1_NODE_402_length_8809_cov_146.668266	8809	No	NA	9	6	0	Low-quality	Genome-fragment	12.46	HMM-based (lower-bound)	0	1
A1_NODE_404_length_8779_cov_143.266965	8779	No	NA	14	5	2	Low-quality	Genome-fragment	6.01	AAI-based (high-confidence)	0	1
A1_NODE_405_length_8775_cov_7.786927	8775	No	NA	18	2	0	Low-quality	Genome-fragment	4.82	AAI-based (high-confidence)	0	1
A1_NODE_412_length_8708_cov_9.898763	8708	No	NA	7	2	0	Low-quality	Genome-fragment	4.79	AAI-based (medium-confidence)	0	1
A1_NODE_416_length_8677_cov_54.600673	8677	No	NA	10	4	0	Low-quality	Genome-fragment	13.92	AAI-based (high-confidence)	0	1
A1_NODE_419_length_8636_cov_5.697355	8636	No	NA	5	3	0	Low-quality	Genome-fragment	3.69	HMM-based (lower-bound)	0	1
A1_NODE_420_length_8627_cov_463.833878	8627	No	NA	11	4	0	Low-quality	Genome-fragment	5.72	HMM-based (lower-bound)	0	1.02
A1_NODE_421_length_8609_cov_153.441314	8609	No	NA	8	1	0	Low-quality	Genome-fragment	13.41	AAI-based (medium-confidence)	0	1.44
A1_NODE_424_length_8582_cov_7.226223	8582	No	NA	12	1	4	Low-quality	Genome-fragment	2.68	AAI-based (medium-confidence)	0	1.43
A1_NODE_425_length_8576_cov_6.054923	8576	No	NA	9	0	1	Not-determined	Genome-fragment	NA	NA	0	1	no viral genes detected
A1_NODE_432_length_8517_cov_17.945403	8517	No	NA	14	4	0	Low-quality	Genome-fragment	18.62	HMM-based (lower-bound)	0	1.13
A1_NODE_437_length_8468_cov_16.300725	8468	No	NA	17	2	0	Low-quality	Genome-fragment	5.78	AAI-based (medium-confidence)	0	1
A1_NODE_440_length_8457_cov_8.068674	8457	No	NA	10	1	0	Low-quality	Genome-fragment	1.43	AAI-based (medium-confidence)	0	1
A1_NODE_441_length_8453_cov_471.760062	8453	No	NA	14	4	0	Low-quality	Genome-fragment	7.0	AAI-based (medium-confidence)	0	1
A1_NODE_442_length_8453_cov_9.981305	8453	No	NA	12	2	0	Low-quality	Genome-fragment	4.54	AAI-based (high-confidence)	0	1
A1_NODE_445_length_8423_cov_8.282863	8423	No	NA	5	1	0	Low-quality	Genome-fragment	5.25	AAI-based (medium-confidence)	0	1
A1_NODE_446_length_8415_cov_8.116986	8415	No	NA	14	8	0	Low-quality	Genome-fragment	15.58	AAI-based (high-confidence)	0	1
A1_NODE_447_length_8413_cov_225.483010	8413	No	NA	9	3	0	Low-quality	Genome-fragment	1.65	AAI-based (medium-confidence)	0	1
A1_NODE_448_length_8409_cov_291.149270	8409	No	NA	10	0	1	Low-quality	Genome-fragment	3.65	AAI-based (medium-confidence)	0	1	no viral genes detected
A1_NODE_449_length_8388_cov_7.855634	8388	No	NA	13	0	0	Not-determined	Genome-fragment	NA	NA	0	1.38	no viral genes detected
A1_NODE_450_length_8387_cov_8.243879	8387	No	NA	12	0	2	Not-determined	Genome-fragment	NA	NA	0	1.03	no viral genes detected
A1_NODE_451_length_8386_cov_3.861361	8386	No	NA	6	3	0	Low-quality	Genome-fragment	2.68	AAI-based (medium-confidence)	0	1
A1_NODE_453_length_8381_cov_95.134999	8381	No	NA	18	0	2	Not-determined	Genome-fragment	NA	NA	0	1	no viral genes detected
A1_NODE_455_length_8369_cov_16.287226	8369	No	NA	15	4	0	Low-quality	Genome-fragment	10.53	AAI-based (high-confidence)	0	1
A1_NODE_456_length_8368_cov_17.021292	8368	No	NA	11	6	0	Low-quality	Genome-fragment	9.77	AAI-based (high-confidence)	0	1
A1_NODE_457_length_8364_cov_10.816945	8364	No	NA	9	3	0	Low-quality	Genome-fragment	5.01	AAI-based (medium-confidence)	0	1
A1_NODE_458_length_8360_cov_20.996026	8360	No	NA	12	0	3	Low-quality	Genome-fragment	4.65	AAI-based (medium-confidence)	0	1	no viral genes detected
A1_NODE_459_length_8360_cov_20.572787	8360	No	NA	16	0	0	Not-determined	Genome-fragment	NA	NA	0	1.01	no viral genes detected
A1_NODE_460_length_8359_cov_342.547567	8359	No	NA	9	0	3	Not-determined	Genome-fragment	NA	NA	0	1.01	no viral genes detected
A1_NODE_461_length_8359_cov_18.414499	8359	No	NA	13	6	0	Low-quality	Genome-fragment	13.82	AAI-based (high-confidence)	0	1
A1_NODE_464_length_8349_cov_95.227755	8349	No	NA	8	4	0	Low-quality	Genome-fragment	18.75	AAI-based (medium-confidence)	0	1
A1_NODE_466_length_8329_cov_6.766860	8329	No	NA	3	0	0	Low-quality	Genome-fragment	7.83	AAI-based (high-confidence)	0	1	no viral genes detected
A1_NODE_469_length_8293_cov_737.928623	8293	No	NA	11	2	0	Low-quality	Genome-fragment	15.32	AAI-based (high-confidence)	0	1
A1_NODE_471_length_8274_cov_50.733544	8274	No	NA	8	0	0	Low-quality	Genome-fragment	13.8	AAI-based (high-confidence)	0	1.52	no viral genes detected; high kmer_freq may indicate large duplication
A1_NODE_475_length_8252_cov_18.430767	8252	No	NA	12	6	0	Low-quality	Genome-fragment	15.3	AAI-based (high-confidence)	0	1
A1_NODE_476_length_8246_cov_9.613234	8246	Yes	6292	10	1	1	Low-quality	Genome-fragment	3.23	AAI-based (medium-confidence)	23.7	1
A1_NODE_477_length_8235_cov_12.443765	8235	No	NA	13	0	1	Not-determined	Genome-fragment	NA	NA	0	1	no viral genes detected
A1_NODE_479_length_8217_cov_6.861431	8217	No	NA	3	1	0	Low-quality	Genome-fragment	15.77	HMM-based (lower-bound)	0	1
A1_NODE_480_length_8199_cov_6.491773	8199	No	NA	13	2	0	Low-quality	Genome-fragment	3.63	HMM-based (lower-bound)	0	1.01
A1_NODE_483_length_8176_cov_67.242827	8176	No	NA	6	2	0	Low-quality	Genome-fragment	14.49	AAI-based (high-confidence)	0	1
A1_NODE_484_length_8172_cov_13.524824	8172	No	NA	10	5	0	Low-quality	Genome-fragment	13.82	AAI-based (high-confidence)	0	1
A1_NODE_486_length_8162_cov_6.841002	8162	No	NA	16	5	0	Low-quality	Genome-fragment	13.8	AAI-based (medium-confidence)	0	1
A1_NODE_488_length_8147_cov_4.960578	8147	No	NA	14	0	1	Low-quality	Genome-fragment	4.37	AAI-based (medium-confidence)	0	1	no viral genes detected
A1_NODE_494_length_8077_cov_332.376215	8077	No	NA	14	2	0	Low-quality	Genome-fragment	10.11	AAI-based (high-confidence)	0	1
A1_NODE_496_length_8072_cov_112.235375	8072	No	NA	5	0	0	Low-quality	Genome-fragment	12.47	AAI-based (medium-confidence)	0	1	no viral genes detected
A1_NODE_499_length_8054_cov_11.418677	8054	No	NA	7	3	0	Low-quality	Genome-fragment	12.79	AAI-based (medium-confidence)	0	1
A1_NODE_501_length_8047_cov_53.018143	8047	No	NA	9	3	0	Low-quality	Genome-fragment	13.19	AAI-based (high-confidence)	0	1
A1_NODE_502_length_8047_cov_16.711712	8047	No	NA	11	2	0	Low-quality	Genome-fragment	4.48	AAI-based (high-confidence)	0	1
A1_NODE_503_length_8044_cov_7.368507	8044	No	NA	15	6	0	Low-quality	Genome-fragment	13.66	AAI-based (high-confidence)	0	1
A1_NODE_504_length_8043_cov_11.226214	8043	No	NA	22	2	0	Low-quality	Genome-fragment	8.45	HMM-based (lower-bound)	0	1.61	high kmer_freq may indicate large duplication
A1_NODE_505_length_8036_cov_22.246962	8036	No	NA	10	4	0	Low-quality	Genome-fragment	10.15	AAI-based (high-confidence)	0	1
A1_NODE_507_length_8021_cov_414.640974	8021	No	NA	8	2	0	Low-quality	Genome-fragment	13.56	AAI-based (high-confidence)	0	1
A1_NODE_508_length_8010_cov_20.908988	8010	No	NA	13	3	0	Low-quality	Genome-fragment	10.12	AAI-based (high-confidence)	0	1
A1_NODE_510_length_7998_cov_45.353519	7998	No	NA	7	4	0	Low-quality	Genome-fragment	4.41	AAI-based (medium-confidence)	0	1
A1_NODE_512_length_7992_cov_12.884465	7992	No	NA	10	3	0	Low-quality	Genome-fragment	12.73	AAI-based (high-confidence)	0	1
A1_NODE_513_length_7982_cov_10.917119	7982	No	NA	7	0	0	Not-determined	Genome-fragment	NA	NA	0	1	no viral genes detected
A1_NODE_514_length_7977_cov_5.594294	7977	No	NA	13	0	0	Not-determined	Genome-fragment	NA	NA	0	1	no viral genes detected
A1_NODE_515_length_7969_cov_51.858605	7969	No	NA	11	0	1	Low-quality	Genome-fragment	5.17	AAI-based (medium-confidence)	0	1	no viral genes detected
A1_NODE_518_length_7958_cov_9.133873	7958	No	NA	3	1	0	Low-quality	Genome-fragment	5.24	AAI-based (medium-confidence)	0	1
A1_NODE_519_length_7944_cov_166.274179	7944	No	NA	7	2	0	Low-quality	Genome-fragment	2.71	AAI-based (high-confidence)	0	1
A1_NODE_520_length_7933_cov_297.712490	7933	No	NA	11	1	0	Low-quality	Genome-fragment	2.62	AAI-based (medium-confidence)	0	1
A1_NODE_521_length_7933_cov_13.925870	7933	No	NA	9	6	0	Low-quality	Genome-fragment	4.27	AAI-based (high-confidence)	0	1
A1_NODE_523_length_7931_cov_6.906425	7931	No	NA	15	2	0	Low-quality	Genome-fragment	5.49	HMM-based (lower-bound)	0	1
A1_NODE_524_length_7927_cov_181.048908	7927	No	NA	7	1	0	Low-quality	Genome-fragment	13.03	AAI-based (medium-confidence)	0	1
A1_NODE_525_length_7925_cov_3.946379	7925	No	NA	4	0	0	Low-quality	Genome-fragment	14.07	AAI-based (medium-confidence)	0	1	no viral genes detected
A1_NODE_526_length_7921_cov_15.497203	7921	No	NA	10	6	0	Low-quality	Genome-fragment	12.94	AAI-based (high-confidence)	0	1
A1_NODE_527_length_7919_cov_5.452187	7919	No	NA	13	1	2	Low-quality	Genome-fragment	4.01	HMM-based (lower-bound)	0	1
A1_NODE_528_length_7906_cov_88.136288	7906	No	NA	10	0	0	Not-determined	Genome-fragment	NA	NA	0	1	no viral genes detected; low-confidence DTR
A1_NODE_531_length_7891_cov_100.263527	7891	No	NA	16	4	0	Low-quality	Genome-fragment	14.33	AAI-based (high-confidence)	0	1
A1_NODE_532_length_7881_cov_8.574112	7881	No	NA	10	4	0	Low-quality	Genome-fragment	21.87	AAI-based (high-confidence)	0	1
A1_NODE_533_length_7867_cov_24.592422	7867	No	NA	3	0	0	Low-quality	Genome-fragment	12.39	AAI-based (medium-confidence)	0	1	no viral genes detected
A1_NODE_534_length_7866_cov_6.578031	7866	No	NA	7	0	0	Low-quality	Genome-fragment	3.18	AAI-based (medium-confidence)	0	1.67	no viral genes detected; high kmer_freq may indicate large duplication
A1_NODE_535_length_7863_cov_69.372310	7863	No	NA	19	4	0	Low-quality	Genome-fragment	4.11	HMM-based (lower-bound)	0	1
A1_NODE_536_length_7860_cov_123.481614	7860	No	NA	11	0	1	Not-determined	Genome-fragment	NA	NA	0	1	no viral genes detected
A1_NODE_541_length_7834_cov_211.239619	7834	No	NA	10	3	0	Low-quality	Genome-fragment	3.85	HMM-based (lower-bound)	0	1.13
A1_NODE_543_length_7830_cov_9.544180	7830	No	NA	11	2	0	Low-quality	Genome-fragment	12.23	AAI-based (high-confidence)	0	1.01
A1_NODE_544_length_7819_cov_28.051005	7819	No	NA	5	0	1	Not-determined	Genome-fragment	NA	NA	0	1	no viral genes detected
A1_NODE_546_length_7806_cov_6.677203	7806	No	NA	6	0	0	Low-quality	Genome-fragment	2.56	AAI-based (medium-confidence)	0	1	no viral genes detected
A1_NODE_548_length_7796_cov_17.371657	7796	No	NA	11	0	0	Not-determined	Genome-fragment	NA	NA	0	1	no viral genes detected
A1_NODE_549_length_7794_cov_1409.538829	7794	No	NA	14	5	0	Low-quality	Genome-fragment	11.98	AAI-based (high-confidence)	0	1
A1_NODE_550_length_7789_cov_8.337342	7789	No	NA	16	5	0	Low-quality	Genome-fragment	3.17	AAI-based (high-confidence)	0	1.01
A1_NODE_551_length_7777_cov_277.326988	7777	No	NA	5	1	0	Low-quality	Genome-fragment	12.97	AAI-based (medium-confidence)	0	1
A1_NODE_553_length_7773_cov_78.395310	7773	No	NA	16	9	0	Low-quality	Genome-fragment	12.65	AAI-based (high-confidence)	0	1
A1_NODE_554_length_7773_cov_5.618424	7773	No	NA	23	0	0	Not-determined	Genome-fragment	NA	NA	0	1.01	no viral genes detected
A1_NODE_555_length_7768_cov_21.140153	7768	No	NA	6	5	0	Low-quality	Genome-fragment	5.74	AAI-based (medium-confidence)	0	1
A1_NODE_556_length_7752_cov_25.226192	7752	No	NA	10	0	1	Low-quality	Genome-fragment	4.26	AAI-based (high-confidence)	0	1	no viral genes detected
A1_NODE_558_length_7730_cov_9.093029	7730	No	NA	22	3	0	Low-quality	Genome-fragment	11.84	AAI-based (high-confidence)	0	1
A1_NODE_559_length_7730_cov_7.233616	7730	No	NA	10	2	0	Low-quality	Genome-fragment	9.74	AAI-based (high-confidence)	0	1
A1_NODE_560_length_7728_cov_28.768409	7728	No	NA	18	1	0	Low-quality	Genome-fragment	6.45	AAI-based (medium-confidence)	0	1
A1_NODE_561_length_7724_cov_44.963229	7724	No	NA	11	2	0	Low-quality	Genome-fragment	4.61	AAI-based (high-confidence)	0	1
A1_NODE_563_length_7719_cov_105.441284	7719	No	NA	13	0	1	Not-determined	Genome-fragment	NA	NA	0	1	no viral genes detected
A1_NODE_564_length_7706_cov_69.768266	7706	No	NA	8	0	1	Low-quality	Genome-fragment	4.25	AAI-based (high-confidence)	0	1	no viral genes detected
A1_NODE_567_length_7687_cov_454.599974	7687	No	NA	17	3	0	Low-quality	Genome-fragment	11.88	AAI-based (high-confidence)	0	1
A1_NODE_568_length_7683_cov_12.636995	7683	No	NA	9	6	0	Low-quality	Genome-fragment	4.23	HMM-based (lower-bound)	0	1
A1_NODE_571_length_7654_cov_4.960521	7654	No	NA	16	0	0	Low-quality	Genome-fragment	3.92	AAI-based (medium-confidence)	0	1	no viral genes detected
A1_NODE_572_length_7654_cov_4.625872	7654	No	NA	11	2	0	Low-quality	Genome-fragment	9.07	AAI-based (medium-confidence)	0	1
A1_NODE_574_length_7648_cov_71.410905	7648	No	NA	6	3	0	Low-quality	Genome-fragment	12.89	AAI-based (high-confidence)	0	1
A1_NODE_578_length_7637_cov_5.805592	7637	No	NA	13	0	1	Not-determined	Genome-fragment	NA	NA	0	1	no viral genes detected
A1_NODE_579_length_7635_cov_9.366755	7635	No	NA	7	1	0	Low-quality	Genome-fragment	12.02	AAI-based (high-confidence)	0	1
A1_NODE_584_length_7625_cov_22.048349	7625	No	NA	5	0	0	Not-determined	Genome-fragment	NA	NA	0	1.62	no viral genes detected; high kmer_freq may indicate large duplication; low-confidence DTR
A1_NODE_586_length_7605_cov_196.772980	7605	No	NA	8	0	1	Not-determined	Genome-fragment	NA	NA	0	1.01	no viral genes detected; low-confidence ITR
A1_NODE_587_length_7603_cov_214.983174	7603	No	NA	8	4	0	Low-quality	Genome-fragment	3.95	HMM-based (lower-bound)	0	1
A1_NODE_588_length_7598_cov_4.951611	7598	No	NA	4	1	0	Low-quality	Genome-fragment	4.53	AAI-based (medium-confidence)	0	1
A1_NODE_589_length_7597_cov_153.058473	7597	No	NA	3	1	0	Low-quality	Genome-fragment	12.49	AAI-based (medium-confidence)	0	1
A1_NODE_592_length_7582_cov_10.617909	7582	Yes	4080	16	2	2	Low-quality	Genome-fragment	2.58	HMM-based (lower-bound)	46.19	1
A1_NODE_593_length_7581_cov_14.734786	7581	No	NA	15	2	0	Low-quality	Genome-fragment	8.85	AAI-based (medium-confidence)	0	1
A1_NODE_594_length_7579_cov_34.637560	7579	No	NA	22	2	1	Low-quality	Genome-fragment	2.26	HMM-based (lower-bound)	0	1
A1_NODE_595_length_7573_cov_8.212690	7573	No	NA	10	0	1	Low-quality	Genome-fragment	3.24	AAI-based (medium-confidence)	0	1	no viral genes detected
A1_NODE_596_length_7566_cov_11.555585	7566	No	NA	5	1	0	Low-quality	Genome-fragment	4.15	HMM-based (lower-bound)	0	1
A1_NODE_597_length_7560_cov_11.940173	7560	No	NA	9	0	2	Low-quality	Genome-fragment	3.94	AAI-based (high-confidence)	0	1	no viral genes detected
A1_NODE_598_length_7559_cov_316.086620	7559	No	NA	7	1	0	Low-quality	Genome-fragment	11.07	AAI-based (high-confidence)	0	1
A1_NODE_599_length_7547_cov_4.708756	7547	No	NA	9	0	0	Low-quality	Genome-fragment	4.15	AAI-based (medium-confidence)	0	1	no viral genes detected
A1_NODE_600_length_7542_cov_11.806598	7542	No	NA	15	5	0	Low-quality	Genome-fragment	9.53	AAI-based (high-confidence)	0	1
A1_NODE_601_length_7537_cov_6.394146	7537	No	NA	19	2	3	Low-quality	Genome-fragment	4.44	AAI-based (high-confidence)	0	1.13
A1_NODE_602_length_7534_cov_4.660917	7534	No	NA	13	1	0	Low-quality	Genome-fragment	9.52	AAI-based (high-confidence)	0	1
A1_NODE_609_length_7497_cov_7.974604	7497	No	NA	11	2	0	Low-quality	Genome-fragment	2.07	AAI-based (high-confidence)	0	1
A1_NODE_611_length_7496_cov_5.070286	7496	No	NA	5	0	0	Low-quality	Genome-fragment	3.84	AAI-based (medium-confidence)	0	1	no viral genes detected
A1_NODE_612_length_7493_cov_10.643856	7493	No	NA	13	5	0	Low-quality	Genome-fragment	12.62	AAI-based (high-confidence)	0	1
A1_NODE_613_length_7492_cov_48.542692	7492	No	NA	10	0	0	Low-quality	Genome-fragment	4.14	AAI-based (high-confidence)	0	1	no viral genes detected
A1_NODE_616_length_7477_cov_17.398545	7477	No	NA	10	0	1	Low-quality	Genome-fragment	2.67	AAI-based (medium-confidence)	0	1	no viral genes detected
A1_NODE_618_length_7474_cov_1014.517320	7474	No	NA	19	5	0	Low-quality	Genome-fragment	11.78	AAI-based (high-confidence)	0	1
A1_NODE_620_length_7450_cov_5.782285	7450	No	NA	22	5	0	Low-quality	Genome-fragment	12.07	AAI-based (high-confidence)	0	1
A1_NODE_622_length_7448_cov_7.123360	7448	No	NA	14	0	0	Low-quality	Genome-fragment	2.55	AAI-based (medium-confidence)	0	1.42	no viral genes detected; low-confidence DTR
A1_NODE_625_length_7438_cov_15.594609	7438	No	NA	15	0	0	Not-determined	Genome-fragment	NA	NA	0	1.45	no viral genes detected; low-confidence DTR
A1_NODE_633_length_7383_cov_53.655022	7383	No	NA	12	2	0	Low-quality	Genome-fragment	12.49	AAI-based (high-confidence)	0	1
A1_NODE_634_length_7381_cov_832.989216	7381	No	NA	5	0	0	Low-quality	Genome-fragment	2.22	AAI-based (medium-confidence)	0	1	no viral genes detected
A1_NODE_635_length_7374_cov_25.492964	7374	No	NA	11	0	1	Not-determined	Genome-fragment	NA	NA	0	1	no viral genes detected
A1_NODE_636_length_7370_cov_5.211620	7370	No	NA	4	0	0	Not-determined	Genome-fragment	NA	NA	0	1	no viral genes detected
A1_NODE_638_length_7364_cov_6.694623	7364	No	NA	19	2	0	Low-quality	Genome-fragment	4.34	HMM-based (lower-bound)	0	1
A1_NODE_640_length_7356_cov_103.857280	7356	No	NA	9	4	0	Low-quality	Genome-fragment	11.56	AAI-based (high-confidence)	0	1
A1_NODE_641_length_7352_cov_5.474716	7352	No	NA	4	0	0	Low-quality	Genome-fragment	2.51	AAI-based (medium-confidence)	0	1	no viral genes detected
A1_NODE_643_length_7341_cov_1028.869064	7341	No	NA	12	1	0	Low-quality	Genome-fragment	9.0	AAI-based (high-confidence)	0	1
A1_NODE_646_length_7315_cov_71.034022	7315	No	NA	13	4	1	Low-quality	Genome-fragment	8.12	AAI-based (high-confidence)	0	1.23
A1_NODE_647_length_7315_cov_26.209366	7315	No	NA	6	1	0	Low-quality	Genome-fragment	3.99	HMM-based (lower-bound)	0	1
A1_NODE_648_length_7301_cov_177.886420	7301	No	NA	13	4	0	Low-quality	Genome-fragment	12.49	AAI-based (high-confidence)	0	1
A1_NODE_649_length_7288_cov_20.704272	7288	No	NA	19	0	0	Low-quality	Genome-fragment	9.03	AAI-based (high-confidence)	0	1	no viral genes detected
A1_NODE_651_length_7284_cov_11.933739	7284	No	NA	7	4	0	Low-quality	Genome-fragment	4.0	AAI-based (high-confidence)	0	1
A1_NODE_653_length_7271_cov_43.190133	7271	No	NA	16	4	0	Low-quality	Genome-fragment	11.44	AAI-based (high-confidence)	0	1
A1_NODE_654_length_7271_cov_9.589662	7271	No	NA	7	2	0	Low-quality	Genome-fragment	2.85	HMM-based (lower-bound)	0	1
A1_NODE_655_length_7250_cov_32.577762	7250	No	NA	21	0	0	Not-determined	Genome-fragment	NA	NA	0	1.01	no viral genes detected
A1_NODE_657_length_7238_cov_10.414729	7238	No	NA	2	0	0	Low-quality	Genome-fragment	11.57	AAI-based (medium-confidence)	0	1	no viral genes detected
A1_NODE_658_length_7237_cov_12.724728	7237	No	NA	10	5	0	High-quality	High-quality	100.0	AAI-based (high-confidence)	0	1.87	high kmer_freq may indicate large duplication; contig >1.5x longer than expected genome length; low-confidence DTR
A1_NODE_659_length_7230_cov_6.341742	7230	No	NA	12	7	0	Low-quality	Genome-fragment	12.16	AAI-based (high-confidence)	0	1
A1_NODE_665_length_7207_cov_134.190017	7207	No	NA	8	6	0	Low-quality	Genome-fragment	11.77	AAI-based (high-confidence)	0	1
A1_NODE_666_length_7203_cov_4.138220	7203	No	NA	12	2	0	Low-quality	Genome-fragment	4.06	AAI-based (high-confidence)	0	1.01
A1_NODE_669_length_7194_cov_15.497969	7194	No	NA	7	0	2	Not-determined	Genome-fragment	NA	NA	0	1.18	no viral genes detected
A1_NODE_670_length_7193_cov_7.549874	7193	No	NA	8	3	0	Low-quality	Genome-fragment	11.47	AAI-based (medium-confidence)	0	1
A1_NODE_675_length_7181_cov_35.965619	7181	No	NA	11	1	0	Low-quality	Genome-fragment	3.19	HMM-based (lower-bound)	0	1
A1_NODE_676_length_7181_cov_13.557676	7181	No	NA	9	6	1	Low-quality	Genome-fragment	1.89	AAI-based (medium-confidence)	0	1
A1_NODE_678_length_7171_cov_14.333895	7171	No	NA	8	0	1	Low-quality	Genome-fragment	3.95	AAI-based (medium-confidence)	0	1	no viral genes detected
A1_NODE_679_length_7155_cov_23.907606	7155	No	NA	2	2	0	Low-quality	Genome-fragment	5.3	HMM-based (lower-bound)	0	1
A1_NODE_680_length_7144_cov_136.866977	7144	No	NA	17	2	0	Low-quality	Genome-fragment	11.68	AAI-based (high-confidence)	0	1
A1_NODE_685_length_7133_cov_89.205990	7133	No	NA	3	0	0	Low-quality	Genome-fragment	4.39	AAI-based (high-confidence)	0	1	no viral genes detected
A1_NODE_687_length_7131_cov_23.553985	7131	No	NA	15	1	0	Low-quality	Genome-fragment	3.9	AAI-based (medium-confidence)	0	1.42
A1_NODE_688_length_7130_cov_11.695548	7130	Yes	4904	4	1	1	Low-quality	Genome-fragment	2.94	HMM-based (lower-bound)	31.22	1
A1_NODE_691_length_7119_cov_25.755946	7119	No	NA	10	3	0	Low-quality	Genome-fragment	12.17	AAI-based (high-confidence)	0	1
A1_NODE_692_length_7115_cov_118.183144	7115	No	NA	17	0	0	Not-determined	Genome-fragment	NA	NA	0	1.21	no viral genes detected
A1_NODE_696_length_7105_cov_16.107943	7105	No	NA	13	4	0	Low-quality	Genome-fragment	11.88	AAI-based (high-confidence)	0	1
A1_NODE_697_length_7098_cov_25.317904	7098	No	NA	27	11	0	Low-quality	Genome-fragment	3.17	AAI-based (high-confidence)	0	1	low-confidence ITR
A1_NODE_701_length_7085_cov_126.854908	7085	No	NA	7	1	0	Low-quality	Genome-fragment	11.19	AAI-based (high-confidence)	0	1
A1_NODE_702_length_7084_cov_337.603642	7084	No	NA	12	4	0	Low-quality	Genome-fragment	11.7	AAI-based (high-confidence)	0	1
A1_NODE_704_length_7082_cov_54.459371	7082	No	NA	13	6	0	Low-quality	Genome-fragment	11.39	AAI-based (high-confidence)	0	1
A1_NODE_708_length_7063_cov_96.019977	7063	No	NA	9	0	0	Not-determined	Genome-fragment	NA	NA	0	1	no viral genes detected
A1_NODE_709_length_7059_cov_26.511136	7059	No	NA	8	2	0	Low-quality	Genome-fragment	3.85	HMM-based (lower-bound)	0	1
A1_NODE_710_length_7056_cov_8.068990	7056	No	NA	23	1	0	Low-quality	Genome-fragment	13.94	HMM-based (lower-bound)	0	1.24
A1_NODE_711_length_7055_cov_6.114429	7055	No	NA	13	4	0	Low-quality	Genome-fragment	1.83	HMM-based (lower-bound)	0	1
A1_NODE_714_length_7047_cov_284.681493	7047	No	NA	8	1	0	Low-quality	Genome-fragment	2.59	AAI-based (medium-confidence)	0	1
A1_NODE_715_length_7046_cov_12.086969	7046	No	NA	12	0	0	Low-quality	Genome-fragment	2.07	AAI-based (medium-confidence)	0	1	no viral genes detected
A1_NODE_716_length_7044_cov_3.699242	7044	No	NA	14	0	0	Not-determined	Genome-fragment	NA	NA	0	1	no viral genes detected
A1_NODE_719_length_7033_cov_7.441531	7033	No	NA	9	4	0	Low-quality	Genome-fragment	11.69	AAI-based (high-confidence)	0	1.33
A1_NODE_720_length_7029_cov_6805.343275	7029	No	NA	13	4	0	Low-quality	Genome-fragment	11.85	AAI-based (high-confidence)	0	1
A1_NODE_722_length_7023_cov_9.163892	7023	No	NA	12	0	1	Not-determined	Genome-fragment	NA	NA	0	1	no viral genes detected
A1_NODE_724_length_7017_cov_32.857225	7017	No	NA	14	0	1	Low-quality	Genome-fragment	3.94	AAI-based (high-confidence)	0	1	no viral genes detected
A1_NODE_725_length_7017_cov_8.654984	7017	No	NA	3	0	0	Low-quality	Genome-fragment	3.95	AAI-based (high-confidence)	0	1	no viral genes detected
A1_NODE_728_length_7008_cov_17.489285	7008	No	NA	11	2	0	Low-quality	Genome-fragment	3.85	AAI-based (high-confidence)	0	1.01
A1_NODE_729_length_7006_cov_23.009927	7006	No	NA	19	9	0	Low-quality	Genome-fragment	3.28	AAI-based (high-confidence)	0	1
A1_NODE_730_length_7002_cov_60.709371	7002	No	NA	5	2	0	Low-quality	Genome-fragment	3.87	AAI-based (high-confidence)	0	1
A1_NODE_732_length_6992_cov_138.766902	6992	No	NA	13	3	0	Low-quality	Genome-fragment	11.43	AAI-based (high-confidence)	0	1.01
A1_NODE_733_length_6990_cov_10.833453	6990	No	NA	4	1	0	Low-quality	Genome-fragment	11.77	AAI-based (high-confidence)	0	1
A1_NODE_734_length_6982_cov_32.394543	6982	No	NA	12	3	0	Low-quality	Genome-fragment	11.65	AAI-based (high-confidence)	0	1
A1_NODE_737_length_6962_cov_14.314608	6962	No	NA	5	0	0	Low-quality	Genome-fragment	5.76	AAI-based (high-confidence)	0	1	no viral genes detected
A1_NODE_738_length_6961_cov_52.782508	6961	No	NA	3	0	0	Not-determined	Genome-fragment	NA	NA	0	1.03	no viral genes detected
A1_NODE_739_length_6960_cov_14.170311	6960	No	NA	5	1	0	Low-quality	Genome-fragment	3.87	AAI-based (medium-confidence)	0	1
A1_NODE_742_length_6935_cov_11.297384	6935	No	NA	7	0	0	Low-quality	Genome-fragment	4.02	AAI-based (medium-confidence)	0	1	no viral genes detected
A1_NODE_747_length_6915_cov_6.758892	6915	No	NA	14	2	0	Low-quality	Genome-fragment	8.13	HMM-based (lower-bound)	0	1
A1_NODE_751_length_6910_cov_7.498322	6910	No	NA	8	6	0	Low-quality	Genome-fragment	3.8	AAI-based (medium-confidence)	0	1
A1_NODE_753_length_6891_cov_40.638092	6891	No	NA	6	1	0	Low-quality	Genome-fragment	6.7	HMM-based (lower-bound)	0	1.01
A1_NODE_757_length_6884_cov_6.051398	6884	No	NA	14	0	0	Not-determined	Genome-fragment	NA	NA	0	1	no viral genes detected
A1_NODE_758_length_6881_cov_22.360387	6881	No	NA	9	7	0	Low-quality	Genome-fragment	3.69	AAI-based (high-confidence)	0	1
A1_NODE_759_length_6877_cov_38.674289	6877	No	NA	9	2	0	Low-quality	Genome-fragment	8.35	AAI-based (high-confidence)	0	1
A1_NODE_761_length_6855_cov_384.016029	6855	No	NA	7	2	0	Low-quality	Genome-fragment	11.32	AAI-based (high-confidence)	0	1
A1_NODE_762_length_6853_cov_15.230950	6853	No	NA	8	0	0	Low-quality	Genome-fragment	4.28	AAI-based (high-confidence)	0	1.59	no viral genes detected; high kmer_freq may indicate large duplication
A1_NODE_763_length_6842_cov_26.652718	6842	No	NA	7	4	0	Low-quality	Genome-fragment	17.1	AAI-based (medium-confidence)	0	1
A1_NODE_764_length_6830_cov_5.750406	6830	No	NA	4	3	0	Low-quality	Genome-fragment	15.64	AAI-based (medium-confidence)	0	1
A1_NODE_766_length_6825_cov_7.242097	6825	No	NA	4	0	0	Not-determined	Genome-fragment	NA	NA	0	1	no viral genes detected
A1_NODE_767_length_6823_cov_81.344415	6823	No	NA	13	4	0	Low-quality	Genome-fragment	11.72	AAI-based (high-confidence)	0	1
A1_NODE_770_length_6812_cov_86.751813	6812	No	NA	10	2	0	Low-quality	Genome-fragment	8.61	AAI-based (high-confidence)	0	1
A1_NODE_775_length_6802_cov_107.963391	6802	No	NA	11	0	1	Low-quality	Genome-fragment	2.78	AAI-based (medium-confidence)	0	1.01	no viral genes detected; low-confidence DTR
A1_NODE_778_length_6800_cov_9.294144	6800	No	NA	10	1	0	Low-quality	Genome-fragment	11.34	AAI-based (high-confidence)	0	1
A1_NODE_783_length_6766_cov_418.360900	6766	No	NA	2	1	0	Low-quality	Genome-fragment	6.36	AAI-based (medium-confidence)	0	1
A1_NODE_784_length_6765_cov_4.869747	6765	No	NA	5	0	0	Not-determined	Genome-fragment	NA	NA	0	1	no viral genes detected
A1_NODE_785_length_6764_cov_28.057237	6764	No	NA	7	0	0	Low-quality	Genome-fragment	8.56	AAI-based (high-confidence)	0	1	no viral genes detected
A1_NODE_788_length_6758_cov_5.389825	6758	No	NA	6	4	0	Low-quality	Genome-fragment	3.73	AAI-based (high-confidence)	0	1
A1_NODE_790_length_6757_cov_60.099224	6757	No	NA	13	6	0	Low-quality	Genome-fragment	11.32	AAI-based (high-confidence)	0	1
A1_NODE_791_length_6754_cov_47.145843	6754	No	NA	8	1	0	Low-quality	Genome-fragment	3.0	HMM-based (lower-bound)	0	1.02
A1_NODE_792_length_6753_cov_39.873992	6753	No	NA	14	6	0	Low-quality	Genome-fragment	11.32	AAI-based (high-confidence)	0	1
A1_NODE_794_length_6743_cov_32.919557	6743	No	NA	12	2	0	Low-quality	Genome-fragment	8.48	AAI-based (high-confidence)	0	1
A1_NODE_795_length_6738_cov_243.201407	6738	No	NA	12	2	1	Low-quality	Genome-fragment	0.66	HMM-based (lower-bound)	0	1.01
A1_NODE_798_length_6727_cov_8.199341	6727	No	NA	10	0	1	Not-determined	Genome-fragment	NA	NA	0	1	no viral genes detected
A1_NODE_800_length_6720_cov_66.224756	6720	No	NA	8	1	0	Low-quality	Genome-fragment	11.36	AAI-based (high-confidence)	0	1
A1_NODE_802_length_6717_cov_29.452267	6717	No	NA	8	4	0	Low-quality	Genome-fragment	11.52	AAI-based (high-confidence)	0	1
A1_NODE_803_length_6714_cov_34.164739	6714	No	NA	6	1	0	Low-quality	Genome-fragment	11.72	AAI-based (high-confidence)	0	1.02
A1_NODE_807_length_6701_cov_9.149714	6701	No	NA	16	3	0	Low-quality	Genome-fragment	3.02	HMM-based (lower-bound)	0	1.8	high kmer_freq may indicate large duplication
A1_NODE_808_length_6699_cov_65.805990	6699	No	NA	11	1	0	Low-quality	Genome-fragment	3.52	HMM-based (lower-bound)	0	1
A1_NODE_809_length_6698_cov_149.645642	6698	No	NA	5	2	0	Low-quality	Genome-fragment	3.28	HMM-based (lower-bound)	0	1
A1_NODE_810_length_6696_cov_15.370727	6696	No	NA	9	6	0	Low-quality	Genome-fragment	11.23	AAI-based (medium-confidence)	0	1
A1_NODE_811_length_6694_cov_654.629161	6694	No	NA	9	5	0	Low-quality	Genome-fragment	11.05	AAI-based (high-confidence)	0	1
A1_NODE_815_length_6682_cov_9.108345	6682	No	NA	24	0	0	Low-quality	Genome-fragment	10.88	AAI-based (high-confidence)	0	1	no viral genes detected
A1_NODE_816_length_6681_cov_4.628283	6681	No	NA	11	2	0	Low-quality	Genome-fragment	5.84	AAI-based (medium-confidence)	0	1
A1_NODE_817_length_6677_cov_27.572486	6677	No	NA	9	1	0	Low-quality	Genome-fragment	0.54	HMM-based (lower-bound)	0	1
A1_NODE_819_length_6674_cov_66.983381	6674	No	NA	5	2	0	Low-quality	Genome-fragment	10.32	AAI-based (medium-confidence)	0	1.01
A1_NODE_820_length_6672_cov_349.024634	6672	No	NA	9	3	0	Low-quality	Genome-fragment	10.94	AAI-based (high-confidence)	0	1.01
A1_NODE_822_length_6665_cov_58.411800	6665	No	NA	10	3	1	Low-quality	Genome-fragment	3.36	AAI-based (medium-confidence)	0	1
A1_NODE_824_length_6662_cov_43.729681	6662	No	NA	11	2	0	Low-quality	Genome-fragment	8.15	AAI-based (medium-confidence)	0	1.01
A1_NODE_825_length_6655_cov_6.788636	6655	No	NA	11	5	0	Low-quality	Genome-fragment	10.74	AAI-based (high-confidence)	0	1
A1_NODE_828_length_6644_cov_35.728790	6644	No	NA	22	5	0	Low-quality	Genome-fragment	10.81	AAI-based (high-confidence)	0	1
A1_NODE_832_length_6602_cov_19.786009	6602	No	NA	10	0	0	Low-quality	Genome-fragment	4.34	AAI-based (high-confidence)	0	1	no viral genes detected
A1_NODE_833_length_6602_cov_8.667023	6602	No	NA	5	2	0	Low-quality	Genome-fragment	10.72	AAI-based (high-confidence)	0	1
A1_NODE_834_length_6600_cov_5.407792	6600	No	NA	9	3	0	Low-quality	Genome-fragment	11.04	AAI-based (high-confidence)	0	1
A1_NODE_837_length_6596_cov_51.759517	6596	No	NA	14	4	0	Low-quality	Genome-fragment	8.33	AAI-based (medium-confidence)	0	1.01
A1_NODE_839_length_6595_cov_17.635627	6595	No	NA	13	5	0	Low-quality	Genome-fragment	8.33	AAI-based (high-confidence)	0	1
A1_NODE_842_length_6586_cov_191.888838	6586	No	NA	13	2	0	Low-quality	Genome-fragment	11.22	AAI-based (medium-confidence)	0	1
A1_NODE_845_length_6582_cov_39.062050	6582	No	NA	6	3	0	Low-quality	Genome-fragment	15.69	AAI-based (medium-confidence)	0	1
A1_NODE_847_length_6572_cov_49.553322	6572	No	NA	1	0	0	Not-determined	Genome-fragment	NA	NA	0	1.91	no viral genes detected; high kmer_freq may indicate large duplication
A1_NODE_848_length_6571_cov_255.086403	6571	No	NA	4	0	0	Low-quality	Genome-fragment	2.24	AAI-based (high-confidence)	0	1	no viral genes detected
A1_NODE_849_length_6568_cov_113.284969	6568	No	NA	9	5	0	Low-quality	Genome-fragment	10.76	AAI-based (high-confidence)	0	1
A1_NODE_851_length_6558_cov_39.504998	6558	No	NA	16	11	0	Low-quality	Genome-fragment	14.55	AAI-based (medium-confidence)	0	1
A1_NODE_852_length_6555_cov_25.863692	6555	No	NA	13	3	0	Low-quality	Genome-fragment	4.04	HMM-based (lower-bound)	0	1
A1_NODE_853_length_6554_cov_5.929989	6554	No	NA	7	0	0	Low-quality	Genome-fragment	8.28	AAI-based (high-confidence)	0	1	no viral genes detected
A1_NODE_855_length_6531_cov_15.372607	6531	No	NA	4	3	0	Low-quality	Genome-fragment	13.23	AAI-based (high-confidence)	0	1
A1_NODE_859_length_6521_cov_8.160841	6521	No	NA	8	2	0	Low-quality	Genome-fragment	2.1	AAI-based (high-confidence)	0	1
A1_NODE_861_length_6519_cov_9.460241	6519	No	NA	2	1	0	Low-quality	Genome-fragment	5.35	AAI-based (medium-confidence)	0	1
A1_NODE_862_length_6516_cov_73.906206	6516	No	NA	4	1	0	Low-quality	Genome-fragment	8.64	AAI-based (medium-confidence)	0	1
A1_NODE_863_length_6511_cov_5.014095	6511	No	NA	6	1	0	Low-quality	Genome-fragment	2.84	HMM-based (lower-bound)	0	1.01
A1_NODE_865_length_6505_cov_13.702636	6505	No	NA	10	0	0	Low-quality	Genome-fragment	8.23	AAI-based (medium-confidence)	0	1	no viral genes detected
A1_NODE_868_length_6503_cov_15.130583	6503	No	NA	10	0	0	Not-determined	Genome-fragment	NA	NA	0	1.19	no viral genes detected
A1_NODE_869_length_6500_cov_477.530799	6500	No	NA	6	2	0	Low-quality	Genome-fragment	10.68	AAI-based (high-confidence)	0	1.01
A1_NODE_870_length_6500_cov_4.421567	6500	No	NA	15	0	1	Not-determined	Genome-fragment	NA	NA	0	1	no viral genes detected
A1_NODE_871_length_6498_cov_6.142015	6498	No	NA	10	2	0	Low-quality	Genome-fragment	10.36	AAI-based (high-confidence)	0	1
A1_NODE_872_length_6493_cov_8.296055	6493	No	NA	11	6	0	Low-quality	Genome-fragment	11.22	AAI-based (high-confidence)	0	1.01
A1_NODE_874_length_6486_cov_6.691650	6486	No	NA	11	0	0	Low-quality	Genome-fragment	8.13	AAI-based (medium-confidence)	0	1	no viral genes detected
A1_NODE_875_length_6474_cov_5.178688	6474	No	NA	16	2	0	Low-quality	Genome-fragment	19.58	AAI-based (high-confidence)	0	1
A1_NODE_877_length_6465_cov_12.571139	6465	No	NA	13	3	0	Low-quality	Genome-fragment	10.36	AAI-based (medium-confidence)	0	1
A1_NODE_879_length_6458_cov_28.201937	6458	No	NA	15	1	0	Low-quality	Genome-fragment	3.7	HMM-based (lower-bound)	0	1.01	low-confidence ITR
A1_NODE_880_length_6457_cov_4.240237	6457	No	NA	11	4	0	Low-quality	Genome-fragment	14.3	AAI-based (high-confidence)	0	1
A1_NODE_882_length_6452_cov_9.315617	6452	No	NA	4	1	0	Low-quality	Genome-fragment	9.23	AAI-based (medium-confidence)	0	1
A1_NODE_883_length_6447_cov_14.753755	6447	No	NA	12	1	0	Low-quality	Genome-fragment	2.93	HMM-based (lower-bound)	0	1
A1_NODE_884_length_6447_cov_5.658479	6447	No	NA	9	1	0	Low-quality	Genome-fragment	8.84	HMM-based (lower-bound)	0	1
A1_NODE_885_length_6445_cov_107.949139	6445	No	NA	17	4	1	Low-quality	Genome-fragment	10.22	AAI-based (high-confidence)	0	1
A1_NODE_886_length_6444_cov_167.292221	6444	No	NA	5	1	0	Low-quality	Genome-fragment	10.34	AAI-based (medium-confidence)	0	1
A1_NODE_888_length_6437_cov_44.094484	6437	No	NA	13	0	0	Low-quality	Genome-fragment	11.12	AAI-based (high-confidence)	0	1	no viral genes detected
A1_NODE_890_length_6431_cov_18.808501	6431	No	NA	15	6	0	Low-quality	Genome-fragment	8.74	AAI-based (medium-confidence)	0	1
A1_NODE_891_length_6430_cov_8.146980	6430	No	NA	6	0	1	Low-quality	Genome-fragment	1.88	AAI-based (high-confidence)	0	1	no viral genes detected
A1_NODE_892_length_6424_cov_6.287015	6424	No	NA	7	3	0	Low-quality	Genome-fragment	14.77	AAI-based (medium-confidence)	0	1
A1_NODE_893_length_6423_cov_516.473932	6423	No	NA	12	3	0	Low-quality	Genome-fragment	10.6	AAI-based (high-confidence)	0	1
A1_NODE_894_length_6423_cov_514.181376	6423	No	NA	9	2	0	Low-quality	Genome-fragment	4.57	HMM-based (lower-bound)	0	1
A1_NODE_896_length_6419_cov_7.925833	6419	No	NA	7	1	0	Low-quality	Genome-fragment	11.46	AAI-based (medium-confidence)	0	1
A1_NODE_897_length_6416_cov_118.194623	6416	No	NA	8	2	0	Low-quality	Genome-fragment	0.76	HMM-based (lower-bound)	0	1
A1_NODE_899_length_6411_cov_4.940529	6411	No	NA	13	4	0	Low-quality	Genome-fragment	10.05	AAI-based (high-confidence)	0	1
A1_NODE_900_length_6410_cov_10.493470	6410	No	NA	11	1	0	Low-quality	Genome-fragment	4.61	HMM-based (lower-bound)	0	1.2
A1_NODE_902_length_6399_cov_129.139975	6399	No	NA	7	1	0	Low-quality	Genome-fragment	3.51	HMM-based (lower-bound)	0	1
A1_NODE_903_length_6399_cov_90.697037	6399	No	NA	6	0	0	Not-determined	Genome-fragment	NA	NA	0	1.02	no viral genes detected
A1_NODE_904_length_6397_cov_8.861873	6397	No	NA	8	0	0	Not-determined	Genome-fragment	NA	NA	0	1	no viral genes detected
A1_NODE_908_length_6382_cov_5.924609	6382	No	NA	5	0	0	Not-determined	Genome-fragment	NA	NA	0	1.05	no viral genes detected
A1_NODE_909_length_6378_cov_64.123675	6378	No	NA	7	2	0	Low-quality	Genome-fragment	7.39	HMM-based (lower-bound)	0	1
A1_NODE_912_length_6370_cov_22.849089	6370	No	NA	13	2	1	Low-quality	Genome-fragment	2.92	HMM-based (lower-bound)	0	1
A1_NODE_913_length_6369_cov_8.593918	6369	No	NA	5	0	1	Low-quality	Genome-fragment	2.17	AAI-based (medium-confidence)	0	1	no viral genes detected
A1_NODE_914_length_6364_cov_12.900935	6364	No	NA	8	0	0	Not-determined	Genome-fragment	NA	NA	0	1.67	no viral genes detected; high kmer_freq may indicate large duplication
A1_NODE_917_length_6357_cov_75.629800	6357	No	NA	11	0	0	Not-determined	Genome-fragment	NA	NA	0	1	no viral genes detected
A1_NODE_919_length_6356_cov_659.981590	6356	No	NA	5	1	0	Low-quality	Genome-fragment	4.17	AAI-based (high-confidence)	0	1
A1_NODE_920_length_6356_cov_7.433106	6356	No	NA	12	1	0	Low-quality	Genome-fragment	3.34	HMM-based (lower-bound)	0	1
A1_NODE_921_length_6353_cov_4.011432	6353	No	NA	9	2	0	Low-quality	Genome-fragment	3.5	HMM-based (lower-bound)	0	1
A1_NODE_923_length_6345_cov_6.562480	6345	No	NA	7	1	0	Low-quality	Genome-fragment	3.31	HMM-based (lower-bound)	0	1
A1_NODE_925_length_6335_cov_156.218790	6335	No	NA	1	1	0	Low-quality	Genome-fragment	9.52	AAI-based (medium-confidence)	0	1
A1_NODE_926_length_6335_cov_7.295701	6335	No	NA	11	0	0	Low-quality	Genome-fragment	7.79	AAI-based (high-confidence)	0	1	no viral genes detected
A1_NODE_927_length_6335_cov_6.304936	6335	No	NA	10	0	0	Low-quality	Genome-fragment	1.26	AAI-based (medium-confidence)	0	1.66	no viral genes detected; high kmer_freq may indicate large duplication
A1_NODE_931_length_6328_cov_65.523354	6328	No	NA	15	3	0	Low-quality	Genome-fragment	10.63	AAI-based (high-confidence)	0	1.01
A1_NODE_933_length_6323_cov_57.436981	6323	No	NA	1	0	0	Not-determined	Genome-fragment	NA	NA	0	1	no viral genes detected
A1_NODE_936_length_6319_cov_79.236750	6319	No	NA	8	4	0	Low-quality	Genome-fragment	10.23	AAI-based (high-confidence)	0	1
A1_NODE_939_length_6308_cov_11.055014	6308	Yes	2933	12	2	2	Low-quality	Genome-fragment	1.39	AAI-based (medium-confidence)	53.5	1
A1_NODE_941_length_6304_cov_7.032965	6304	No	NA	13	0	2	Low-quality	Genome-fragment	2.47	AAI-based (high-confidence)	0	1.56	no viral genes detected; high kmer_freq may indicate large duplication
A1_NODE_942_length_6302_cov_6.075556	6302	No	NA	11	0	0	Low-quality	Genome-fragment	6.7	AAI-based (high-confidence)	0	1	no viral genes detected
A1_NODE_943_length_6300_cov_8.117374	6300	No	NA	9	2	0	Low-quality	Genome-fragment	7.3	HMM-based (lower-bound)	0	1.01
A1_NODE_944_length_6297_cov_47.384332	6297	No	NA	10	1	1	Low-quality	Genome-fragment	0.83	AAI-based (medium-confidence)	0	1
A1_NODE_945_length_6296_cov_23.268066	6296	No	NA	11	4	0	Low-quality	Genome-fragment	7.99	AAI-based (high-confidence)	0	1
A1_NODE_948_length_6291_cov_159.187941	6291	No	NA	7	2	0	Low-quality	Genome-fragment	10.47	AAI-based (high-confidence)	0	1
A1_NODE_949_length_6286_cov_47.412293	6286	No	NA	9	2	1	Low-quality	Genome-fragment	2.72	AAI-based (medium-confidence)	0	1
A1_NODE_950_length_6284_cov_61.916038	6284	No	NA	10	0	0	Low-quality	Genome-fragment	1.85	AAI-based (high-confidence)	0	1	no viral genes detected
A1_NODE_951_length_6284_cov_5.862097	6284	No	NA	4	1	0	Low-quality	Genome-fragment	7.76	AAI-based (medium-confidence)	0	1
A1_NODE_956_length_6271_cov_4.389479	6271	Yes	4710	9	2	1	Low-quality	Genome-fragment	2.2	HMM-based (lower-bound)	24.89	1
A1_NODE_959_length_6267_cov_24.780103	6267	No	NA	10	6	0	Low-quality	Genome-fragment	10.68	AAI-based (high-confidence)	0	1
A1_NODE_963_length_6254_cov_707.187611	6254	No	NA	16	5	0	Low-quality	Genome-fragment	10.31	AAI-based (high-confidence)	0	1
A1_NODE_965_length_6253_cov_222.241530	6253	No	NA	6	3	0	Low-quality	Genome-fragment	10.58	AAI-based (high-confidence)	0	1
A1_NODE_970_length_6242_cov_146.932601	6242	No	NA	6	4	0	Low-quality	Genome-fragment	10.45	AAI-based (medium-confidence)	0	1
A1_NODE_971_length_6242_cov_30.958946	6242	No	NA	16	0	0	Not-determined	Genome-fragment	NA	NA	0	1	no viral genes detected
A1_NODE_973_length_6240_cov_5.151657	6240	No	NA	14	6	0	Low-quality	Genome-fragment	5.42	HMM-based (lower-bound)	0	1.01
A1_NODE_974_length_6239_cov_9.895213	6239	Yes	4680	9	1	1	Low-quality	Genome-fragment	3.25	HMM-based (lower-bound)	24.99	1
A1_NODE_975_length_6237_cov_20.993853	6237	No	NA	11	3	0	Low-quality	Genome-fragment	10.97	AAI-based (high-confidence)	0	1
A1_NODE_977_length_6234_cov_5.341965	6234	No	NA	8	1	0	Low-quality	Genome-fragment	19.69	AAI-based (high-confidence)	0	1
A1_NODE_979_length_6213_cov_54.086716	6213	No	NA	15	1	0	Low-quality	Genome-fragment	5.03	HMM-based (lower-bound)	0	1
A1_NODE_981_length_6212_cov_109.847003	6212	No	NA	7	0	0	Low-quality	Genome-fragment	12.89	AAI-based (medium-confidence)	0	1	no viral genes detected
A1_NODE_986_length_6201_cov_4.800358	6201	No	NA	4	0	0	Not-determined	Genome-fragment	NA	NA	0	1	no viral genes detected
A1_NODE_987_length_6196_cov_20.078977	6196	No	NA	4	1	0	Low-quality	Genome-fragment	10.0	AAI-based (medium-confidence)	0	1
A1_NODE_988_length_6192_cov_5.742708	6192	No	NA	14	1	0	Low-quality	Genome-fragment	4.92	AAI-based (high-confidence)	0	1
A1_NODE_989_length_6190_cov_11.371638	6190	No	NA	9	0	0	Low-quality	Genome-fragment	9.65	AAI-based (high-confidence)	0	1	no viral genes detected
A1_NODE_991_length_6178_cov_8.866405	6178	No	NA	8	0	0	Not-determined	Genome-fragment	NA	NA	0	1	no viral genes detected
A1_NODE_992_length_6177_cov_39.892192	6177	No	NA	12	0	1	Low-quality	Genome-fragment	5.16	AAI-based (medium-confidence)	0	1.64	no viral genes detected; high kmer_freq may indicate large duplication
A1_NODE_997_length_6164_cov_78.300376	6164	No	NA	6	2	0	Low-quality	Genome-fragment	3.39	AAI-based (high-confidence)	0	1
A1_NODE_999_length_6164_cov_5.726305	6164	No	NA	8	2	0	Low-quality	Genome-fragment	7.79	AAI-based (high-confidence)	0	1
A1_NODE_1000_length_6163_cov_9.098232	6163	No	NA	6	1	0	Low-quality	Genome-fragment	10.1	HMM-based (lower-bound)	0	1.05
A1_NODE_1001_length_6162_cov_302.188963	6162	No	NA	6	0	0	Low-quality	Genome-fragment	3.38	AAI-based (high-confidence)	0	1	no viral genes detected
A1_NODE_1005_length_6156_cov_6.063924	6156	No	NA	12	2	0	Low-quality	Genome-fragment	9.83	AAI-based (high-confidence)	0	1
A1_NODE_1007_length_6155_cov_3.406885	6155	No	NA	7	0	0	Not-determined	Genome-fragment	NA	NA	0	1	no viral genes detected
A1_NODE_1008_length_6152_cov_35.331967	6152	No	NA	5	0	0	Not-determined	Genome-fragment	NA	NA	0	1.06	no viral genes detected
A1_NODE_1009_length_6152_cov_20.558799	6152	No	NA	5	0	0	Low-quality	Genome-fragment	3.3	AAI-based (high-confidence)	0	1	no viral genes detected
A1_NODE_1010_length_6152_cov_8.439068	6152	No	NA	13	0	0	Not-determined	Genome-fragment	NA	NA	0	1	no viral genes detected
A1_NODE_1011_length_6151_cov_73.707677	6151	No	NA	6	5	0	Low-quality	Genome-fragment	15.62	AAI-based (high-confidence)	0	1
A1_NODE_1013_length_6148_cov_5.991630	6148	No	NA	6	0	0	Not-determined	Genome-fragment	NA	NA	0	1.01	no viral genes detected
A1_NODE_1015_length_6143_cov_4.750493	6143	No	NA	16	1	2	Low-quality	Genome-fragment	2.95	HMM-based (lower-bound)	0	1
A1_NODE_1019_length_6134_cov_10.579372	6134	No	NA	5	1	0	Low-quality	Genome-fragment	9.37	AAI-based (high-confidence)	0	1
A1_NODE_1020_length_6133_cov_1267.643304	6133	No	NA	6	2	0	Low-quality	Genome-fragment	10.17	AAI-based (high-confidence)	0	1
A1_NODE_1021_length_6132_cov_16.023202	6132	No	NA	10	1	0	Low-quality	Genome-fragment	0.52	HMM-based (lower-bound)	0	1
A1_NODE_1022_length_6128_cov_7.142928	6128	No	NA	5	2	0	Low-quality	Genome-fragment	2.19	AAI-based (medium-confidence)	0	1
A1_NODE_1023_length_6125_cov_16.351895	6125	No	NA	7	1	0	Low-quality	Genome-fragment	1.46	HMM-based (lower-bound)	0	1.02
A1_NODE_1024_length_6124_cov_4.921239	6124	No	NA	11	4	0	Low-quality	Genome-fragment	10.49	AAI-based (high-confidence)	0	1
A1_NODE_1025_length_6123_cov_92.928972	6123	No	NA	7	5	0	Low-quality	Genome-fragment	10.2	AAI-based (high-confidence)	0	1
A1_NODE_1026_length_6122_cov_42.111258	6122	No	NA	5	0	1	Low-quality	Genome-fragment	2.08	AAI-based (medium-confidence)	0	1	no viral genes detected
A1_NODE_1027_length_6122_cov_11.345476	6122	No	NA	5	1	0	Low-quality	Genome-fragment	3.86	AAI-based (medium-confidence)	0	1
A1_NODE_1029_length_6112_cov_629.669473	6112	No	NA	3	1	0	Low-quality	Genome-fragment	2.46	HMM-based (lower-bound)	0	1
A1_NODE_1031_length_6110_cov_5.228902	6110	Yes	4342	7	2	1	Low-quality	Genome-fragment	2.37	AAI-based (medium-confidence)	28.94	1
A1_NODE_1032_length_6109_cov_61.774364	6109	No	NA	14	1	1	Low-quality	Genome-fragment	3.09	HMM-based (lower-bound)	0	1
A1_NODE_1033_length_6107_cov_20.039326	6107	No	NA	8	4	0	Low-quality	Genome-fragment	3.75	HMM-based (lower-bound)	0	1.36
A1_NODE_1035_length_6103_cov_7.086806	6103	No	NA	9	4	0	Low-quality	Genome-fragment	13.53	AAI-based (high-confidence)	0	1
A1_NODE_1036_length_6100_cov_21.177502	6100	No	NA	7	1	0	Low-quality	Genome-fragment	9.62	AAI-based (high-confidence)	0	1
A1_NODE_1037_length_6100_cov_5.539950	6100	No	NA	8	0	0	Not-determined	Genome-fragment	NA	NA	0	1	no viral genes detected
A1_NODE_1038_length_6098_cov_85.041536	6098	No	NA	9	1	0	Low-quality	Genome-fragment	9.86	AAI-based (high-confidence)	0	1
A1_NODE_1042_length_6085_cov_1875.155390	6085	No	NA	7	2	0	Low-quality	Genome-fragment	10.13	AAI-based (high-confidence)	0	1
A1_NODE_1043_length_6085_cov_596.318574	6085	No	NA	6	0	0	Not-determined	Genome-fragment	NA	NA	0	1	no viral genes detected
A1_NODE_1044_length_6079_cov_243.792497	6079	No	NA	19	4	0	Low-quality	Genome-fragment	10.06	AAI-based (high-confidence)	0	1
A1_NODE_1047_length_6078_cov_5.139963	6078	No	NA	9	0	0	Not-determined	Genome-fragment	NA	NA	0	1	no viral genes detected
A1_NODE_1049_length_6062_cov_1298.430498	6062	No	NA	5	0	0	Low-quality	Genome-fragment	12.28	AAI-based (medium-confidence)	0	1	no viral genes detected
A1_NODE_1051_length_6062_cov_6.023806	6062	No	NA	11	1	0	Low-quality	Genome-fragment	10.35	AAI-based (high-confidence)	0	1
A1_NODE_1052_length_6059_cov_4330.969354	6059	No	NA	8	4	0	Low-quality	Genome-fragment	7.08	AAI-based (high-confidence)	0	1
A1_NODE_1053_length_6058_cov_8.377645	6058	No	NA	6	1	0	Low-quality	Genome-fragment	10.39	AAI-based (medium-confidence)	0	1
A1_NODE_1054_length_6056_cov_45.543909	6056	No	NA	4	1	0	Low-quality	Genome-fragment	2.57	AAI-based (medium-confidence)	0	1
A1_NODE_1056_length_6054_cov_13.464744	6054	No	NA	5	0	0	Low-quality	Genome-fragment	3.28	AAI-based (medium-confidence)	0	1	no viral genes detected
A1_NODE_1057_length_6052_cov_64.031182	6052	No	NA	3	1	0	Low-quality	Genome-fragment	9.43	AAI-based (medium-confidence)	0	1
A1_NODE_1059_length_6049_cov_10.043710	6049	No	NA	8	1	1	Low-quality	Genome-fragment	3.32	AAI-based (high-confidence)	0	1
A1_NODE_1062_length_6042_cov_2501.494405	6042	No	NA	5	1	0	Low-quality	Genome-fragment	11.14	AAI-based (high-confidence)	0	1
A1_NODE_1063_length_6042_cov_131.253549	6042	No	NA	4	1	0	Low-quality	Genome-fragment	10.22	AAI-based (high-confidence)	0	1
A1_NODE_1065_length_6035_cov_25.594314	6035	No	NA	11	4	0	Low-quality	Genome-fragment	16.41	AAI-based (high-confidence)	0	1.14
A1_NODE_1068_length_6024_cov_15.968671	6024	No	NA	9	0	2	Not-determined	Genome-fragment	NA	NA	0	1	no viral genes detected
A1_NODE_1069_length_6023_cov_65.469169	6023	No	NA	11	2	0	Low-quality	Genome-fragment	2.78	AAI-based (medium-confidence)	0	1
A1_NODE_1070_length_6022_cov_271.372549	6022	No	NA	9	0	1	Low-quality	Genome-fragment	3.18	AAI-based (high-confidence)	0	1	no viral genes detected
A1_NODE_1074_length_6016_cov_251.259520	6016	No	NA	12	2	0	Low-quality	Genome-fragment	7.39	AAI-based (medium-confidence)	0	1
A1_NODE_1078_length_6010_cov_83.339882	6010	No	NA	3	0	0	Low-quality	Genome-fragment	9.02	AAI-based (medium-confidence)	0	1	no viral genes detected
A1_NODE_1080_length_6006_cov_6.493867	6006	No	NA	13	1	0	Low-quality	Genome-fragment	3.7	AAI-based (high-confidence)	0	1.01
A1_NODE_1081_length_6005_cov_4.172773	6005	No	NA	13	3	0	Low-quality	Genome-fragment	9.56	AAI-based (medium-confidence)	0	1
A1_NODE_1084_length_6002_cov_21.802085	6002	No	NA	3	0	0	Low-quality	Genome-fragment	3.33	AAI-based (medium-confidence)	0	1.01	no viral genes detected
A1_NODE_1085_length_6000_cov_49.095374	6000	No	NA	8	2	0	Low-quality	Genome-fragment	9.39	AAI-based (high-confidence)	0	1.01
A1_NODE_1086_length_5998_cov_204.166583	5998	No	NA	10	2	0	Low-quality	Genome-fragment	10.19	AAI-based (high-confidence)	0	1.01
A1_NODE_1087_length_5991_cov_406.845182	5991	No	NA	6	0	0	Low-quality	Genome-fragment	7.58	AAI-based (high-confidence)	0	1	no viral genes detected
A1_NODE_1089_length_5983_cov_6.363023	5983	No	NA	4	1	0	Low-quality	Genome-fragment	10.44	AAI-based (medium-confidence)	0	1
A1_NODE_1091_length_5981_cov_6.481269	5981	No	NA	11	2	0	Low-quality	Genome-fragment	3.17	AAI-based (high-confidence)	0	1
A1_NODE_1093_length_5977_cov_48.761060	5977	No	NA	10	2	0	Low-quality	Genome-fragment	0.49	HMM-based (lower-bound)	0	1.02
A1_NODE_1094_length_5974_cov_2458.013854	5974	No	NA	4	0	0	Low-quality	Genome-fragment	1.79	AAI-based (medium-confidence)	0	1.01	no viral genes detected
A1_NODE_1095_length_5974_cov_26.506336	5974	No	NA	6	2	1	Low-quality	Genome-fragment	1.92	AAI-based (medium-confidence)	0	1
A1_NODE_1098_length_5968_cov_8.887029	5968	No	NA	3	0	0	Low-quality	Genome-fragment	3.15	AAI-based (high-confidence)	0	1	no viral genes detected
A1_NODE_1099_length_5967_cov_28.136671	5967	No	NA	5	1	0	Low-quality	Genome-fragment	3.23	HMM-based (lower-bound)	0	1
A1_NODE_1102_length_5957_cov_119.266012	5957	No	NA	5	0	0	Low-quality	Genome-fragment	15.49	AAI-based (medium-confidence)	0	1	no viral genes detected
A1_NODE_1103_length_5956_cov_32.931198	5956	No	NA	6	2	0	Low-quality	Genome-fragment	2.22	HMM-based (lower-bound)	0	1.01
A1_NODE_1105_length_5955_cov_54.623559	5955	No	NA	7	0	0	Low-quality	Genome-fragment	2.02	AAI-based (medium-confidence)	0	1	no viral genes detected
A1_NODE_1106_length_5954_cov_15.710120	5954	No	NA	5	1	0	Low-quality	Genome-fragment	9.8	AAI-based (medium-confidence)	0	1.4
A1_NODE_1107_length_5954_cov_6.453975	5954	No	NA	8	0	0	Low-quality	Genome-fragment	1.72	AAI-based (medium-confidence)	0	1.01	no viral genes detected
A1_NODE_1110_length_5948_cov_47.225861	5948	No	NA	1	0	0	Low-quality	Genome-fragment	3.25	AAI-based (medium-confidence)	0	1	no viral genes detected
A1_NODE_1112_length_5945_cov_522.192360	5945	No	NA	7	0	0	Not-determined	Genome-fragment	NA	NA	0	1	no viral genes detected
A1_NODE_1113_length_5945_cov_11.450934	5945	No	NA	2	1	0	Low-quality	Genome-fragment	10.05	AAI-based (high-confidence)	0	1.01
A1_NODE_1114_length_5941_cov_78.489467	5941	No	NA	8	1	0	Low-quality	Genome-fragment	2.53	HMM-based (lower-bound)	0	1
A1_NODE_1115_length_5941_cov_4.800714	5941	No	NA	8	3	0	Low-quality	Genome-fragment	9.31	AAI-based (high-confidence)	0	1
A1_NODE_1116_length_5939_cov_118.053875	5939	No	NA	4	1	0	Low-quality	Genome-fragment	9.84	AAI-based (medium-confidence)	0	1.01
A1_NODE_1117_length_5929_cov_3.669901	5929	No	NA	7	2	0	Low-quality	Genome-fragment	13.57	AAI-based (medium-confidence)	0	1
A1_NODE_1120_length_5918_cov_109.961794	5918	No	NA	13	3	0	Low-quality	Genome-fragment	2.85	HMM-based (lower-bound)	0	1
A1_NODE_1121_length_5910_cov_49.943467	5910	No	NA	13	4	0	Low-quality	Genome-fragment	11.65	AAI-based (high-confidence)	0	1
A1_NODE_1123_length_5909_cov_2286.167236	5909	No	NA	7	4	0	Low-quality	Genome-fragment	9.37	AAI-based (high-confidence)	0	1
A1_NODE_1124_length_5909_cov_6.221900	5909	No	NA	10	0	0	Low-quality	Genome-fragment	2.39	AAI-based (medium-confidence)	0	1.01	no viral genes detected
A1_NODE_1125_length_5907_cov_9.929084	5907	No	NA	4	1	0	Low-quality	Genome-fragment	1.45	HMM-based (lower-bound)	0	1
A1_NODE_1126_length_5903_cov_556.471614	5903	No	NA	9	4	0	Low-quality	Genome-fragment	10.08	AAI-based (high-confidence)	0	1
A1_NODE_1127_length_5894_cov_732.181024	5894	No	NA	5	3	0	Low-quality	Genome-fragment	9.59	AAI-based (high-confidence)	0	1
A1_NODE_1129_length_5892_cov_95.487922	5892	No	NA	6	4	0	Low-quality	Genome-fragment	9.86	AAI-based (high-confidence)	0	1
A1_NODE_1131_length_5890_cov_4.982862	5890	No	NA	12	4	0	Low-quality	Genome-fragment	9.33	AAI-based (high-confidence)	0	1
A1_NODE_1132_length_5885_cov_12.848199	5885	No	NA	4	1	0	Low-quality	Genome-fragment	16.89	AAI-based (high-confidence)	0	1
A1_NODE_1136_length_5879_cov_665.631868	5879	No	NA	7	2	0	Low-quality	Genome-fragment	9.38	AAI-based (high-confidence)	0	1
A1_NODE_1137_length_5876_cov_20.150661	5876	No	NA	5	2	0	Low-quality	Genome-fragment	9.52	AAI-based (medium-confidence)	0	1.14
A1_NODE_1138_length_5874_cov_43.949476	5874	No	NA	8	3	0	Low-quality	Genome-fragment	7.52	AAI-based (high-confidence)	0	1
A1_NODE_1140_length_5871_cov_12.199794	5871	No	NA	3	2	0	Low-quality	Genome-fragment	5.63	HMM-based (lower-bound)	0	1
A1_NODE_1147_length_5863_cov_25.614497	5863	No	NA	6	1	0	Low-quality	Genome-fragment	2.32	HMM-based (lower-bound)	0	1
A1_NODE_1149_length_5862_cov_6.113484	5862	No	NA	6	1	0	Low-quality	Genome-fragment	2.87	AAI-based (medium-confidence)	0	1.04
A1_NODE_1150_length_5862_cov_4.592044	5862	No	NA	7	2	0	Low-quality	Genome-fragment	8.87	AAI-based (high-confidence)	0	1
A1_NODE_1152_length_5855_cov_5.831034	5855	No	NA	7	0	1	Low-quality	Genome-fragment	3.31	AAI-based (high-confidence)	0	1.01	no viral genes detected
A1_NODE_1153_length_5855_cov_5.042586	5855	No	NA	4	2	0	Low-quality	Genome-fragment	2.61	HMM-based (lower-bound)	0	1
A1_NODE_1155_length_5846_cov_27.350026	5846	No	NA	11	0	1	Not-determined	Genome-fragment	NA	NA	0	1	no viral genes detected
A1_NODE_1156_length_5845_cov_4.932470	5845	No	NA	7	5	0	Low-quality	Genome-fragment	0.61	HMM-based (lower-bound)	0	1.01
A1_NODE_1158_length_5842_cov_10.927251	5842	No	NA	6	0	0	Not-determined	Genome-fragment	NA	NA	0	1	no viral genes detected
A1_NODE_1159_length_5838_cov_36.516514	5838	No	NA	11	2	1	Low-quality	Genome-fragment	3.59	HMM-based (lower-bound)	0	1.01
A1_NODE_1161_length_5828_cov_19.549628	5828	No	NA	5	4	0	Low-quality	Genome-fragment	12.03	AAI-based (high-confidence)	0	1
A1_NODE_1162_length_5827_cov_7.660949	5827	No	NA	14	9	1	Low-quality	Genome-fragment	3.12	AAI-based (high-confidence)	0	1
A1_NODE_1163_length_5826_cov_3233.586900	5826	No	NA	12	6	0	Low-quality	Genome-fragment	9.41	AAI-based (high-confidence)	0	1
A1_NODE_1165_length_5824_cov_9.079043	5824	No	NA	6	2	0	Low-quality	Genome-fragment	2.68	AAI-based (medium-confidence)	0	1
A1_NODE_1166_length_5822_cov_13.472343	5822	No	NA	4	1	0	Low-quality	Genome-fragment	3.19	HMM-based (lower-bound)	0	1.01	low-confidence DTR
A1_NODE_1169_length_5820_cov_5.168777	5820	No	NA	7	1	0	Low-quality	Genome-fragment	8.56	HMM-based (lower-bound)	0	1
A1_NODE_1171_length_5811_cov_35.284573	5811	No	NA	4	0	0	Low-quality	Genome-fragment	9.26	AAI-based (medium-confidence)	0	1.85	no viral genes detected; high kmer_freq may indicate large duplication
A1_NODE_1173_length_5799_cov_21.639102	5799	No	NA	15	1	1	Low-quality	Genome-fragment	3.47	HMM-based (lower-bound)	0	1
A1_NODE_1174_length_5799_cov_13.749826	5799	No	NA	5	3	0	Low-quality	Genome-fragment	2.47	HMM-based (lower-bound)	0	1
A1_NODE_1175_length_5799_cov_7.072249	5799	No	NA	14	10	0	Low-quality	Genome-fragment	11.6	AAI-based (high-confidence)	0	1.02
A1_NODE_1176_length_5798_cov_1019.208776	5798	No	NA	12	6	0	Low-quality	Genome-fragment	9.53	AAI-based (high-confidence)	0	1
A1_NODE_1179_length_5788_cov_12.339787	5788	No	NA	9	6	0	Low-quality	Genome-fragment	9.83	AAI-based (high-confidence)	0	1
A1_NODE_1180_length_5784_cov_8.288707	5784	No	NA	2	2	0	Low-quality	Genome-fragment	2.61	HMM-based (lower-bound)	0	1
A1_NODE_1183_length_5782_cov_12.001397	5782	No	NA	7	0	3	Not-determined	Genome-fragment	NA	NA	0	1.01	no viral genes detected
A1_NODE_1188_length_5770_cov_11.487314	5770	No	NA	13	1	0	Low-quality	Genome-fragment	2.92	HMM-based (lower-bound)	0	1
A1_NODE_1189_length_5768_cov_104.575705	5768	No	NA	10	3	0	Low-quality	Genome-fragment	14.88	AAI-based (high-confidence)	0	1
A1_NODE_1190_length_5767_cov_19.246324	5767	No	NA	5	2	0	Low-quality	Genome-fragment	9.75	AAI-based (medium-confidence)	0	1
A1_NODE_1191_length_5766_cov_6.642269	5766	No	NA	6	0	0	Not-determined	Genome-fragment	NA	NA	0	1	no viral genes detected
A1_NODE_1192_length_5764_cov_4.628832	5764	No	NA	9	1	0	Low-quality	Genome-fragment	12.3	AAI-based (high-confidence)	0	1
A1_NODE_1193_length_5763_cov_473.485109	5763	No	NA	13	3	0	Low-quality	Genome-fragment	8.48	AAI-based (high-confidence)	0	1
A1_NODE_1194_length_5761_cov_21.925868	5761	No	NA	18	0	0	Low-quality	Genome-fragment	9.05	AAI-based (medium-confidence)	0	1	no viral genes detected
A1_NODE_1196_length_5756_cov_18.615506	5756	No	NA	8	1	0	Low-quality	Genome-fragment	9.64	AAI-based (high-confidence)	0	1
A1_NODE_1198_length_5746_cov_175.152170	5746	No	NA	8	0	0	Not-determined	Genome-fragment	NA	NA	0	1.01	no viral genes detected; low-confidence DTR
A1_NODE_1199_length_5745_cov_8.538137	5745	No	NA	10	7	0	Low-quality	Genome-fragment	3.07	AAI-based (high-confidence)	0	1
A1_NODE_1202_length_5740_cov_173.136851	5740	No	NA	5	0	0	Not-determined	Genome-fragment	NA	NA	0	1.02	no viral genes detected
A1_NODE_1204_length_5736_cov_7.058616	5736	No	NA	9	0	1	Low-quality	Genome-fragment	5.81	AAI-based (medium-confidence)	0	1	no viral genes detected
A1_NODE_1211_length_5731_cov_9.367160	5731	No	NA	7	0	0	Not-determined	Genome-fragment	NA	NA	0	1	no viral genes detected
A1_NODE_1212_length_5731_cov_7.243658	5731	No	NA	9	2	0	Low-quality	Genome-fragment	1.99	AAI-based (medium-confidence)	0	1
A1_NODE_1214_length_5729_cov_6.899366	5729	No	NA	3	2	0	Low-quality	Genome-fragment	4.59	AAI-based (medium-confidence)	0	1
A1_NODE_1215_length_5724_cov_7.885518	5724	No	NA	8	0	0	Low-quality	Genome-fragment	2.5	AAI-based (medium-confidence)	0	1	no viral genes detected
A1_NODE_1217_length_5718_cov_6.809288	5718	No	NA	8	4	0	Low-quality	Genome-fragment	10.13	AAI-based (high-confidence)	0	1
A1_NODE_1218_length_5716_cov_81.276630	5716	No	NA	12	0	0	Not-determined	Genome-fragment	NA	NA	0	1	no viral genes detected
A1_NODE_1219_length_5714_cov_31.806680	5714	No	NA	7	1	1	Low-quality	Genome-fragment	2.85	HMM-based (lower-bound)	0	1.21
A1_NODE_1223_length_5706_cov_63.286144	5706	No	NA	19	1	0	Low-quality	Genome-fragment	1.94	HMM-based (lower-bound)	0	1.01
A1_NODE_1224_length_5701_cov_11.038611	5701	No	NA	4	0	1	Low-quality	Genome-fragment	0.57	AAI-based (medium-confidence)	0	1.01	no viral genes detected
A1_NODE_1227_length_5679_cov_8.006223	5679	No	NA	6	5	0	Low-quality	Genome-fragment	10.48	AAI-based (high-confidence)	0	1
A1_NODE_1230_length_5664_cov_174.695668	5664	No	NA	12	2	0	Low-quality	Genome-fragment	8.92	AAI-based (high-confidence)	0	1
A1_NODE_1231_length_5663_cov_9.054208	5663	No	NA	8	2	0	Low-quality	Genome-fragment	9.68	AAI-based (high-confidence)	0	1
A1_NODE_1234_length_5652_cov_29.033589	5652	No	NA	13	1	0	Low-quality	Genome-fragment	7.12	AAI-based (high-confidence)	0	1
A1_NODE_1235_length_5649_cov_7.735967	5649	No	NA	3	0	0	Not-determined	Genome-fragment	NA	NA	0	1.01	no viral genes detected
A1_NODE_1236_length_5647_cov_1416.508047	5647	No	NA	4	2	0	Low-quality	Genome-fragment	3.6	HMM-based (lower-bound)	0	1
A1_NODE_1237_length_5644_cov_5.208266	5644	No	NA	4	0	0	Low-quality	Genome-fragment	1.72	AAI-based (medium-confidence)	0	1	no viral genes detected
A1_NODE_1238_length_5641_cov_8.390798	5641	No	NA	10	4	0	Low-quality	Genome-fragment	9.47	AAI-based (high-confidence)	0	1
A1_NODE_1239_length_5641_cov_6.997136	5641	No	NA	2	1	0	Low-quality	Genome-fragment	8.05	HMM-based (lower-bound)	0	1
A1_NODE_1240_length_5641_cov_5.638740	5641	No	NA	3	0	0	Not-determined	Genome-fragment	NA	NA	0	1.03	no viral genes detected
A1_NODE_1242_length_5636_cov_6.975632	5636	No	NA	10	0	0	Not-determined	Genome-fragment	NA	NA	0	1	no viral genes detected
A1_NODE_1243_length_5635_cov_123.115950	5635	No	NA	21	0	0	Low-quality	Genome-fragment	8.48	AAI-based (high-confidence)	0	1	no viral genes detected
A1_NODE_1246_length_5631_cov_40.976148	5631	No	NA	4	1	0	Low-quality	Genome-fragment	8.84	AAI-based (high-confidence)	0	1
A1_NODE_1247_length_5631_cov_19.450681	5631	No	NA	1	0	0	Low-quality	Genome-fragment	9.28	AAI-based (high-confidence)	0	1	no viral genes detected
A1_NODE_1248_length_5626_cov_669.639024	5626	No	NA	7	1	0	Low-quality	Genome-fragment	1.47	HMM-based (lower-bound)	0	1
A1_NODE_1249_length_5622_cov_603.993533	5622	No	NA	10	5	0	Low-quality	Genome-fragment	2.06	HMM-based (lower-bound)	0	1.01
A1_NODE_1250_length_5622_cov_13.243219	5622	No	NA	8	1	1	Low-quality	Genome-fragment	1.53	AAI-based (high-confidence)	0	1
A1_NODE_1253_length_5607_cov_8.804755	5607	No	NA	3	0	0	Not-determined	Genome-fragment	NA	NA	0	1	no viral genes detected
A1_NODE_1254_length_5607_cov_3.823127	5607	No	NA	9	4	0	Low-quality	Genome-fragment	11.14	AAI-based (high-confidence)	0	1
A1_NODE_1255_length_5605_cov_43.185946	5605	No	NA	9	0	0	Low-quality	Genome-fragment	1.91	AAI-based (medium-confidence)	0	1	no viral genes detected
A1_NODE_1257_length_5603_cov_18.550469	5603	No	NA	15	0	0	Not-determined	Genome-fragment	NA	NA	0	1.01	no viral genes detected; low-confidence DTR
A1_NODE_1258_length_5598_cov_37.659571	5598	No	NA	4	0	0	Low-quality	Genome-fragment	3.2	AAI-based (high-confidence)	0	1	no viral genes detected
A1_NODE_1260_length_5597_cov_4.836160	5597	No	NA	4	0	0	Not-determined	Genome-fragment	NA	NA	0	1	no viral genes detected
A1_NODE_1263_length_5589_cov_4.434044	5589	No	NA	5	2	0	Low-quality	Genome-fragment	9.04	AAI-based (medium-confidence)	0	1
A1_NODE_1264_length_5586_cov_300.903815	5586	No	NA	5	0	0	Low-quality	Genome-fragment	3.07	AAI-based (high-confidence)	0	1	no viral genes detected
A1_NODE_1265_length_5586_cov_39.016272	5586	No	NA	7	2	0	Low-quality	Genome-fragment	9.13	AAI-based (medium-confidence)	0	1
A1_NODE_1267_length_5585_cov_4.359675	5585	No	NA	11	3	0	Low-quality	Genome-fragment	9.66	AAI-based (high-confidence)	0	1
A1_NODE_1269_length_5584_cov_27.243082	5584	No	NA	9	4	0	Low-quality	Genome-fragment	1.28	AAI-based (medium-confidence)	0	1
A1_NODE_1270_length_5581_cov_16.245204	5581	No	NA	10	6	0	Low-quality	Genome-fragment	8.99	AAI-based (high-confidence)	0	1
A1_NODE_1271_length_5581_cov_7.379479	5581	Yes	3408	4	1	1	Low-quality	Genome-fragment	1.16	AAI-based (high-confidence)	38.94	1
A1_NODE_1272_length_5577_cov_22.791923	5577	No	NA	9	0	1	Low-quality	Genome-fragment	6.51	AAI-based (high-confidence)	0	1	no viral genes detected
A1_NODE_1273_length_5575_cov_7.491123	5575	No	NA	7	2	0	Low-quality	Genome-fragment	4.29	AAI-based (medium-confidence)	0	1
A1_NODE_1279_length_5552_cov_27.427688	5552	No	NA	7	4	0	Low-quality	Genome-fragment	3.05	AAI-based (high-confidence)	0	1
A1_NODE_1280_length_5547_cov_7.192644	5547	No	NA	9	1	0	Low-quality	Genome-fragment	2.45	HMM-based (lower-bound)	0	1
A1_NODE_1281_length_5546_cov_67.640321	5546	No	NA	3	0	0	Not-determined	Genome-fragment	NA	NA	0	1	no viral genes detected
A1_NODE_1282_length_5546_cov_24.634311	5546	No	NA	11	4	0	Low-quality	Genome-fragment	4.09	AAI-based (high-confidence)	0	1
A1_NODE_1283_length_5543_cov_6.584730	5543	No	NA	3	0	0	Not-determined	Genome-fragment	NA	NA	0	1	no viral genes detected
A1_NODE_1285_length_5539_cov_13.484865	5539	No	NA	5	0	0	Not-determined	Genome-fragment	NA	NA	0	1	no viral genes detected
A1_NODE_1288_length_5534_cov_9.271035	5534	No	NA	7	1	0	Low-quality	Genome-fragment	8.87	AAI-based (high-confidence)	0	1
A1_NODE_1289_length_5531_cov_5.027575	5531	No	NA	12	1	0	Low-quality	Genome-fragment	0.45	HMM-based (lower-bound)	0	1
A1_NODE_1290_length_5529_cov_57.662587	5529	No	NA	4	4	0	Low-quality	Genome-fragment	11.95	AAI-based (high-confidence)	0	1
A1_NODE_1292_length_5528_cov_366.294537	5528	No	NA	7	4	0	Low-quality	Genome-fragment	9.29	AAI-based (high-confidence)	0	1
A1_NODE_1293_length_5528_cov_34.389731	5528	No	NA	11	4	0	Low-quality	Genome-fragment	8.55	AAI-based (high-confidence)	0	1
A1_NODE_1295_length_5526_cov_11.487479	5526	No	NA	14	5	0	Low-quality	Genome-fragment	8.75	AAI-based (high-confidence)	0	1
A1_NODE_1301_length_5515_cov_10.580403	5515	No	NA	11	3	0	Low-quality	Genome-fragment	8.66	AAI-based (high-confidence)	0	1
A1_NODE_1303_length_5514_cov_118.121817	5514	No	NA	7	0	0	Low-quality	Genome-fragment	16.96	AAI-based (high-confidence)	0	1	no viral genes detected
A1_NODE_1308_length_5508_cov_644.041445	5508	No	NA	7	1	0	Low-quality	Genome-fragment	8.24	AAI-based (medium-confidence)	0	1
A1_NODE_1311_length_5507_cov_7.168012	5507	No	NA	8	0	1	Low-quality	Genome-fragment	1.51	AAI-based (medium-confidence)	0	1	no viral genes detected
A1_NODE_1314_length_5504_cov_18.892090	5504	No	NA	12	0	0	Not-determined	Genome-fragment	NA	NA	0	1	no viral genes detected
A1_NODE_1315_length_5504_cov_15.861626	5504	No	NA	4	2	0	Low-quality	Genome-fragment	9.07	AAI-based (high-confidence)	0	1.01
A1_NODE_1317_length_5501_cov_4.459787	5501	No	NA	11	0	0	Low-quality	Genome-fragment	2.67	AAI-based (medium-confidence)	0	1	no viral genes detected
A1_NODE_1319_length_5500_cov_17.228834	5500	No	NA	6	2	0	Low-quality	Genome-fragment	2.89	AAI-based (medium-confidence)	0	1
A1_NODE_1322_length_5495_cov_204.014522	5495	No	NA	3	0	0	Not-determined	Genome-fragment	NA	NA	0	1	no viral genes detected
A1_NODE_1327_length_5491_cov_10.893120	5491	No	NA	7	1	0	Low-quality	Genome-fragment	1.35	AAI-based (medium-confidence)	0	1
A1_NODE_1328_length_5490_cov_12.027967	5490	No	NA	12	0	0	Low-quality	Genome-fragment	4.99	AAI-based (high-confidence)	0	1.01	no viral genes detected; low-confidence ITR
A1_NODE_1329_length_5489_cov_91.462091	5489	No	NA	1	1	0	Low-quality	Genome-fragment	9.18	AAI-based (high-confidence)	0	1
A1_NODE_1331_length_5489_cov_41.001656	5489	No	NA	5	0	0	Low-quality	Genome-fragment	8.43	AAI-based (medium-confidence)	0	1	no viral genes detected
A1_NODE_1333_length_5486_cov_10.310256	5486	No	NA	8	0	0	Low-quality	Genome-fragment	2.83	AAI-based (high-confidence)	0	1	no viral genes detected
A1_NODE_1334_length_5484_cov_8.831092	5484	No	NA	13	5	0	Low-quality	Genome-fragment	5.62	HMM-based (lower-bound)	0	1.02	low-confidence DTR
A1_NODE_1339_length_5479_cov_7.914270	5479	No	NA	14	2	0	Low-quality	Genome-fragment	6.39	AAI-based (medium-confidence)	0	1.11
A1_NODE_1340_length_5477_cov_7.951309	5477	No	NA	8	1	0	Low-quality	Genome-fragment	6.92	AAI-based (high-confidence)	0	1
A1_NODE_1341_length_5471_cov_29.358936	5471	No	NA	6	1	0	Low-quality	Genome-fragment	8.89	AAI-based (medium-confidence)	0	1.01
A1_NODE_1342_length_5471_cov_9.080687	5471	Yes	4157	9	1	1	Low-quality	Genome-fragment	1.84	AAI-based (medium-confidence)	24.02	1
A1_NODE_1343_length_5467_cov_104.288618	5467	No	NA	8	5	0	Low-quality	Genome-fragment	8.88	AAI-based (high-confidence)	0	1
A1_NODE_1344_length_5466_cov_20.167067	5466	No	NA	5	0	0	Low-quality	Genome-fragment	1.6	AAI-based (medium-confidence)	0	1.01	no viral genes detected
A1_NODE_1345_length_5463_cov_10.483728	5463	No	NA	8	0	0	Low-quality	Genome-fragment	3.06	AAI-based (high-confidence)	0	1	no viral genes detected
A1_NODE_1346_length_5463_cov_5.450444	5463	No	NA	20	0	1	Not-determined	Genome-fragment	NA	NA	0	1	no viral genes detected
A1_NODE_1347_length_5461_cov_47.894562	5461	No	NA	13	5	0	Low-quality	Genome-fragment	6.72	AAI-based (high-confidence)	0	1
A1_NODE_1348_length_5460_cov_4.371323	5460	No	NA	7	1	0	Low-quality	Genome-fragment	2.25	AAI-based (medium-confidence)	0	1
A1_NODE_1349_length_5457_cov_705.358756	5457	No	NA	7	2	0	Low-quality	Genome-fragment	14.24	AAI-based (high-confidence)	0	1
A1_NODE_1355_length_5453_cov_6.199889	5453	No	NA	13	0	0	Not-determined	Genome-fragment	NA	NA	0	1.01	no viral genes detected
A1_NODE_1356_length_5453_cov_3.786217	5453	No	NA	5	0	0	Not-determined	Genome-fragment	NA	NA	0	1	no viral genes detected
A1_NODE_1358_length_5450_cov_16.156812	5450	No	NA	3	1	0	Low-quality	Genome-fragment	17.34	AAI-based (high-confidence)	0	1.01
A1_NODE_1359_length_5450_cov_10.466728	5450	No	NA	9	0	0	Not-determined	Genome-fragment	NA	NA	0	1	no viral genes detected
A1_NODE_1360_length_5442_cov_7.141080	5442	No	NA	2	0	0	Not-determined	Genome-fragment	NA	NA	0	1	no viral genes detected
A1_NODE_1364_length_5437_cov_6.912486	5437	No	NA	7	4	0	Low-quality	Genome-fragment	8.93	AAI-based (high-confidence)	0	1
A1_NODE_1365_length_5437_cov_3.321628	5437	No	NA	13	2	1	Low-quality	Genome-fragment	7.89	AAI-based (medium-confidence)	0	1
A1_NODE_1367_length_5436_cov_3.164282	5436	No	NA	9	1	0	Low-quality	Genome-fragment	2.89	HMM-based (lower-bound)	0	1.01
A1_NODE_1368_length_5434_cov_8.493772	5434	No	NA	7	1	0	Low-quality	Genome-fragment	1.2	HMM-based (lower-bound)	0	1
A1_NODE_1370_length_5430_cov_122.669023	5430	No	NA	8	3	0	Low-quality	Genome-fragment	8.75	AAI-based (high-confidence)	0	1.01
A1_NODE_1371_length_5430_cov_4.221581	5430	Yes	4448	8	1	1	Low-quality	Genome-fragment	1.86	HMM-based (lower-bound)	18.08	1
A1_NODE_1372_length_5426_cov_8.975424	5426	No	NA	5	0	0	Not-determined	Genome-fragment	NA	NA	0	1.03	no viral genes detected
A1_NODE_1373_length_5426_cov_8.010240	5426	No	NA	5	0	0	Low-quality	Genome-fragment	3.38	AAI-based (medium-confidence)	0	1.01	no viral genes detected
A1_NODE_1377_length_5419_cov_6.342095	5419	No	NA	6	1	0	Low-quality	Genome-fragment	2.15	HMM-based (lower-bound)	0	1.01	low-confidence ITR
A1_NODE_1380_length_5415_cov_1024.058022	5415	No	NA	5	2	0	Low-quality	Genome-fragment	21.46	AAI-based (medium-confidence)	0	1
A1_NODE_1381_length_5411_cov_5.921397	5411	No	NA	6	3	0	Low-quality	Genome-fragment	2.39	AAI-based (medium-confidence)	0	1.01
A1_NODE_1382_length_5406_cov_27.215100	5406	No	NA	5	1	0	Low-quality	Genome-fragment	8.65	AAI-based (high-confidence)	0	1.01
A1_NODE_1383_length_5406_cov_18.830686	5406	No	NA	7	0	0	Low-quality	Genome-fragment	16.6	AAI-based (medium-confidence)	0	1	no viral genes detected
A1_NODE_1384_length_5404_cov_4.046925	5404	No	NA	5	2	0	Low-quality	Genome-fragment	8.36	AAI-based (high-confidence)	0	1
A1_NODE_1386_length_5400_cov_162.773620	5400	No	NA	5	0	0	Not-determined	Genome-fragment	NA	NA	0	1	no viral genes detected
A1_NODE_1387_length_5399_cov_147.554079	5399	No	NA	2	2	0	Low-quality	Genome-fragment	14.34	AAI-based (medium-confidence)	0	1
A1_NODE_1388_length_5397_cov_8.335080	5397	No	NA	11	1	1	Low-quality	Genome-fragment	8.5	HMM-based (lower-bound)	0	1
A1_NODE_1389_length_5385_cov_21.829268	5385	No	NA	4	0	0	Low-quality	Genome-fragment	1.73	AAI-based (medium-confidence)	0	1	no viral genes detected
A1_NODE_1391_length_5374_cov_53.917278	5374	No	NA	10	0	1	Not-determined	Genome-fragment	NA	NA	0	1	no viral genes detected
A1_NODE_1393_length_5374_cov_15.055086	5374	No	NA	12	2	0	Low-quality	Genome-fragment	9.05	AAI-based (high-confidence)	0	1
A1_NODE_1396_length_5366_cov_7.130107	5366	No	NA	6	0	0	Not-determined	Genome-fragment	NA	NA	0	1	no viral genes detected
A1_NODE_1397_length_5359_cov_909.376131	5359	No	NA	7	2	0	Low-quality	Genome-fragment	9.18	AAI-based (high-confidence)	0	1.01
A1_NODE_1400_length_5355_cov_13.232830	5355	No	NA	7	2	0	Low-quality	Genome-fragment	11.76	AAI-based (medium-confidence)	0	1
A1_NODE_1402_length_5353_cov_6.875047	5353	No	NA	13	0	0	Low-quality	Genome-fragment	2.91	AAI-based (medium-confidence)	0	1.1	no viral genes detected
A1_NODE_1404_length_5347_cov_85.788171	5347	No	NA	19	0	0	Low-quality	Genome-fragment	8.05	AAI-based (high-confidence)	0	1.01	no viral genes detected
A1_NODE_1405_length_5347_cov_32.630763	5347	No	NA	7	3	0	Low-quality	Genome-fragment	12.49	AAI-based (medium-confidence)	0	1
A1_NODE_1410_length_5341_cov_80.045025	5341	No	NA	9	0	0	Low-quality	Genome-fragment	6.73	AAI-based (high-confidence)	0	1	no viral genes detected
A1_NODE_1412_length_5339_cov_34.980129	5339	No	NA	4	1	0	Low-quality	Genome-fragment	2.93	HMM-based (lower-bound)	0	1.02
A1_NODE_1414_length_5332_cov_143.167898	5332	No	NA	6	2	0	Low-quality	Genome-fragment	12.64	AAI-based (medium-confidence)	0	1
A1_NODE_1415_length_5332_cov_50.512791	5332	No	NA	5	1	0	Low-quality	Genome-fragment	8.52	AAI-based (high-confidence)	0	1
A1_NODE_1418_length_5330_cov_5.272227	5330	No	NA	8	6	0	Low-quality	Genome-fragment	9.07	AAI-based (high-confidence)	0	1
A1_NODE_1419_length_5328_cov_247.050635	5328	No	NA	6	2	0	Low-quality	Genome-fragment	9.05	AAI-based (high-confidence)	0	1
A1_NODE_1420_length_5326_cov_1048.420034	5326	No	NA	6	4	0	Low-quality	Genome-fragment	8.64	AAI-based (high-confidence)	0	1
A1_NODE_1424_length_5316_cov_129.856681	5316	No	NA	5	1	0	Low-quality	Genome-fragment	8.99	AAI-based (high-confidence)	0	1
A1_NODE_1425_length_5313_cov_66.765500	5313	No	NA	9	1	0	Low-quality	Genome-fragment	9.14	AAI-based (medium-confidence)	0	1
A1_NODE_1427_length_5304_cov_5.191275	5304	No	NA	9	2	0	Low-quality	Genome-fragment	8.39	AAI-based (high-confidence)	0	1
A1_NODE_1428_length_5303_cov_4.854992	5303	No	NA	18	6	0	Low-quality	Genome-fragment	2.03	AAI-based (high-confidence)	0	1.03
A1_NODE_1431_length_5300_cov_4.194852	5300	No	NA	7	1	0	Low-quality	Genome-fragment	8.79	AAI-based (high-confidence)	0	1
A1_NODE_1433_length_5291_cov_170.610581	5291	No	NA	7	1	0	Low-quality	Genome-fragment	8.85	AAI-based (high-confidence)	0	1
A1_NODE_1434_length_5290_cov_8.623878	5290	No	NA	5	1	0	Low-quality	Genome-fragment	8.29	AAI-based (high-confidence)	0	1
A1_NODE_1435_length_5290_cov_5.701242	5290	No	NA	8	0	0	Not-determined	Genome-fragment	NA	NA	0	1	no viral genes detected
A1_NODE_1438_length_5288_cov_28.015479	5288	No	NA	9	0	0	Low-quality	Genome-fragment	8.34	AAI-based (medium-confidence)	0	1	no viral genes detected
A1_NODE_1439_length_5287_cov_469.277523	5287	No	NA	3	1	0	Low-quality	Genome-fragment	8.45	AAI-based (high-confidence)	0	1.01
A1_NODE_1440_length_5287_cov_3.501147	5287	No	NA	4	0	0	Low-quality	Genome-fragment	10.06	AAI-based (high-confidence)	0	1	no viral genes detected
A1_NODE_1441_length_5286_cov_12.987765	5286	No	NA	13	8	0	Low-quality	Genome-fragment	2.63	AAI-based (high-confidence)	0	1.01
A1_NODE_1442_length_5285_cov_166.105927	5285	Yes	3263	7	2	1	Low-quality	Genome-fragment	3.4	AAI-based (high-confidence)	38.26	1
A1_NODE_1443_length_5285_cov_26.736138	5285	No	NA	5	0	1	Not-determined	Genome-fragment	NA	NA	0	1.28	no viral genes detected
A1_NODE_1445_length_5282_cov_89.177731	5282	No	NA	4	1	0	Low-quality	Genome-fragment	2.15	HMM-based (lower-bound)	0	1.04
A1_NODE_1447_length_5278_cov_26.154892	5278	No	NA	13	4	0	Low-quality	Genome-fragment	2.02	AAI-based (high-confidence)	0	1
A1_NODE_1448_length_5278_cov_5.267088	5278	No	NA	8	1	0	Low-quality	Genome-fragment	6.63	AAI-based (medium-confidence)	0	1
A1_NODE_1449_length_5274_cov_4.871240	5274	No	NA	5	0	0	Not-determined	Genome-fragment	NA	NA	0	1	no viral genes detected
A1_NODE_1450_length_5273_cov_7.073591	5273	No	NA	13	1	0	Low-quality	Genome-fragment	8.29	AAI-based (high-confidence)	0	1.14
A1_NODE_1451_length_5272_cov_13.235193	5272	No	NA	6	3	0	Low-quality	Genome-fragment	10.04	AAI-based (high-confidence)	0	1
A1_NODE_1452_length_5270_cov_37.455225	5270	No	NA	5	1	0	Low-quality	Genome-fragment	7.48	HMM-based (lower-bound)	0	1
A1_NODE_1454_length_5269_cov_132.003452	5269	No	NA	11	5	0	Low-quality	Genome-fragment	8.95	AAI-based (high-confidence)	0	1
A1_NODE_1455_length_5263_cov_4.072197	5263	No	NA	16	5	0	Low-quality	Genome-fragment	8.4	AAI-based (medium-confidence)	0	1
A1_NODE_1458_length_5259_cov_5.364719	5259	No	NA	6	4	0	Low-quality	Genome-fragment	9.03	AAI-based (high-confidence)	0	1.01	low-confidence ITR
A1_NODE_1460_length_5257_cov_14.816032	5257	No	NA	5	0	0	Not-determined	Genome-fragment	NA	NA	0	1	no viral genes detected
A1_NODE_1461_length_5254_cov_54.916715	5254	No	NA	5	0	0	Low-quality	Genome-fragment	8.37	AAI-based (high-confidence)	0	1	no viral genes detected
A1_NODE_1462_length_5254_cov_42.128486	5254	No	NA	7	1	0	Low-quality	Genome-fragment	8.18	AAI-based (high-confidence)	0	1
A1_NODE_1463_length_5253_cov_8.037899	5253	No	NA	8	2	0	Low-quality	Genome-fragment	8.67	AAI-based (high-confidence)	0	1.01
A1_NODE_1465_length_5247_cov_9.420455	5247	No	NA	16	3	0	Low-quality	Genome-fragment	9.02	AAI-based (medium-confidence)	0	1.43
A1_NODE_1467_length_5243_cov_3835.779298	5243	No	NA	9	4	0	Low-quality	Genome-fragment	10.64	AAI-based (high-confidence)	0	1
A1_NODE_1468_length_5241_cov_6.053992	5241	No	NA	5	2	0	Low-quality	Genome-fragment	8.76	AAI-based (high-confidence)	0	1
A1_NODE_1469_length_5239_cov_259.588735	5239	No	NA	7	1	0	Low-quality	Genome-fragment	8.97	AAI-based (high-confidence)	0	1
A1_NODE_1470_length_5239_cov_7.117863	5239	No	NA	8	3	0	Low-quality	Genome-fragment	8.65	AAI-based (high-confidence)	0	1
A1_NODE_1471_length_5237_cov_36.316094	5237	No	NA	3	3	0	Low-quality	Genome-fragment	15.68	AAI-based (high-confidence)	0	1
A1_NODE_1473_length_5233_cov_4.125145	5233	No	NA	3	0	0	Not-determined	Genome-fragment	NA	NA	0	1	no viral genes detected
A1_NODE_1475_length_5230_cov_5.093527	5230	No	NA	11	4	0	Low-quality	Genome-fragment	6.59	AAI-based (high-confidence)	0	1
A1_NODE_1478_length_5221_cov_4.063105	5221	No	NA	14	3	0	Low-quality	Genome-fragment	6.08	AAI-based (high-confidence)	0	1
A1_NODE_1480_length_5216_cov_240.242976	5216	No	NA	7	3	0	High-quality	High-quality	90.02	AAI-based (medium-confidence)	0	1
A1_NODE_1482_length_5214_cov_4.555146	5214	No	NA	5	0	0	Not-determined	Genome-fragment	NA	NA	0	1	no viral genes detected
A1_NODE_1484_length_5212_cov_17.878806	5212	No	NA	4	1	0	Low-quality	Genome-fragment	3.19	HMM-based (lower-bound)	0	1
A1_NODE_1485_length_5212_cov_4.951716	5212	No	NA	6	0	0	Low-quality	Genome-fragment	6.18	AAI-based (high-confidence)	0	1	no viral genes detected
A1_NODE_1486_length_5208_cov_27.478750	5208	No	NA	3	1	0	Low-quality	Genome-fragment	1.96	HMM-based (lower-bound)	0	1
A1_NODE_1488_length_5206_cov_6.309843	5206	No	NA	5	2	0	Low-quality	Genome-fragment	15.25	AAI-based (high-confidence)	0	1
A1_NODE_1489_length_5205_cov_411.248738	5205	No	NA	7	0	0	Low-quality	Genome-fragment	9.05	AAI-based (high-confidence)	0	1	no viral genes detected
A1_NODE_1490_length_5205_cov_379.378252	5205	No	NA	6	1	0	Low-quality	Genome-fragment	6.37	AAI-based (high-confidence)	0	1.01
A1_NODE_1492_length_5204_cov_10.231695	5204	No	NA	3	0	0	Low-quality	Genome-fragment	8.2	AAI-based (medium-confidence)	0	1	no viral genes detected
A1_NODE_1493_length_5202_cov_36.858170	5202	No	NA	7	1	0	Low-quality	Genome-fragment	6.01	HMM-based (lower-bound)	0	1.01
A1_NODE_1496_length_5200_cov_32.392809	5200	No	NA	3	1	0	Low-quality	Genome-fragment	2.1	HMM-based (lower-bound)	0	1
A1_NODE_1497_length_5194_cov_136.542907	5194	No	NA	3	1	0	Low-quality	Genome-fragment	8.59	AAI-based (medium-confidence)	0	1.01
A1_NODE_1498_length_5194_cov_5.454952	5194	No	NA	10	7	0	Low-quality	Genome-fragment	2.79	AAI-based (high-confidence)	0	1.01
A1_NODE_1499_length_5193_cov_9.331452	5193	No	NA	5	0	0	Not-determined	Genome-fragment	NA	NA	0	1	no viral genes detected
A1_NODE_1501_length_5192_cov_18.019272	5192	No	NA	6	1	0	Low-quality	Genome-fragment	4.33	AAI-based (medium-confidence)	0	1
A1_NODE_1502_length_5190_cov_20.082181	5190	No	NA	9	5	0	Low-quality	Genome-fragment	2.9	AAI-based (high-confidence)	0	1
A1_NODE_1504_length_5185_cov_4.485575	5185	No	NA	7	2	0	Low-quality	Genome-fragment	1.14	AAI-based (high-confidence)	0	1
A1_NODE_1505_length_5184_cov_16.124781	5184	No	NA	20	0	0	Not-determined	Genome-fragment	NA	NA	0	1	no viral genes detected
A1_NODE_1506_length_5184_cov_8.608891	5184	Yes	3323	10	6	1	Low-quality	Genome-fragment	2.47	HMM-based (lower-bound)	35.9	1.01
A1_NODE_1508_length_5182_cov_57.130876	5182	No	NA	3	0	0	Low-quality	Genome-fragment	9.75	AAI-based (medium-confidence)	0	1	no viral genes detected
A1_NODE_1510_length_5179_cov_13.779859	5179	No	NA	7	3	0	Low-quality	Genome-fragment	8.6	AAI-based (high-confidence)	0	1
A1_NODE_1512_length_5168_cov_4.421670	5168	No	NA	2	0	0	Low-quality	Genome-fragment	4.39	AAI-based (medium-confidence)	0	1.01	no viral genes detected
A1_NODE_1513_length_5167_cov_8.095462	5167	No	NA	6	0	1	Low-quality	Genome-fragment	2.78	AAI-based (high-confidence)	0	1	no viral genes detected
A1_NODE_1515_length_5160_cov_13.728697	5160	No	NA	4	0	0	Not-determined	Genome-fragment	NA	NA	0	1.01	no viral genes detected; low-confidence ITR
A1_NODE_1518_length_5157_cov_37.097609	5157	No	NA	2	0	0	Not-determined	Genome-fragment	NA	NA	0	1	no viral genes detected
A1_NODE_1519_length_5156_cov_5.975299	5156	No	NA	5	0	0	Low-quality	Genome-fragment	3.29	AAI-based (medium-confidence)	0	1	no viral genes detected
A1_NODE_1520_length_5153_cov_871.523931	5153	No	NA	6	3	0	Low-quality	Genome-fragment	8.82	AAI-based (high-confidence)	0	1
A1_NODE_1521_length_5150_cov_21.512267	5150	No	NA	7	0	0	Not-determined	Genome-fragment	NA	NA	0	1	no viral genes detected
A1_NODE_1522_length_5148_cov_175.854703	5148	No	NA	11	1	0	Low-quality	Genome-fragment	8.0	AAI-based (high-confidence)	0	1.01
A1_NODE_1523_length_5147_cov_11.849764	5147	No	NA	10	0	0	Not-determined	Genome-fragment	NA	NA	0	1	no viral genes detected
A1_NODE_1524_length_5145_cov_5.171120	5145	No	NA	2	1	0	Low-quality	Genome-fragment	2.37	AAI-based (medium-confidence)	0	1
A1_NODE_1530_length_5134_cov_76.332743	5134	No	NA	15	2	0	Low-quality	Genome-fragment	3.57	HMM-based (lower-bound)	0	1
A1_NODE_1533_length_5128_cov_8.643998	5128	No	NA	11	2	0	Low-quality	Genome-fragment	9.36	AAI-based (high-confidence)	0	1
A1_NODE_1535_length_5126_cov_6.386117	5126	No	NA	4	0	0	Low-quality	Genome-fragment	2.62	AAI-based (high-confidence)	0	1	no viral genes detected
A1_NODE_1536_length_5125_cov_26.101578	5125	No	NA	6	0	0	Low-quality	Genome-fragment	2.37	AAI-based (medium-confidence)	0	1	no viral genes detected
A1_NODE_1538_length_5123_cov_27.013023	5123	No	NA	5	1	0	Low-quality	Genome-fragment	8.57	AAI-based (medium-confidence)	0	1
A1_NODE_1539_length_5121_cov_201.002369	5121	No	NA	2	2	0	Not-determined	Genome-fragment	NA	NA	0	1.06
A1_NODE_1541_length_5117_cov_3.347294	5117	No	NA	4	0	0	Not-determined	Genome-fragment	NA	NA	0	1	no viral genes detected
A1_NODE_1546_length_5108_cov_12.493766	5108	No	NA	5	2	0	Low-quality	Genome-fragment	8.46	AAI-based (high-confidence)	0	1
A1_NODE_1548_length_5107_cov_4.770784	5107	No	NA	7	0	1	Low-quality	Genome-fragment	3.51	AAI-based (medium-confidence)	0	1	no viral genes detected
A1_NODE_1551_length_5102_cov_64.773133	5102	No	NA	8	0	0	Low-quality	Genome-fragment	10.15	AAI-based (high-confidence)	0	1	no viral genes detected
A1_NODE_1552_length_5101_cov_13.101070	5101	No	NA	5	3	0	Low-quality	Genome-fragment	2.29	AAI-based (high-confidence)	0	1
A1_NODE_1553_length_5101_cov_5.354538	5101	No	NA	8	1	0	Low-quality	Genome-fragment	6.27	AAI-based (high-confidence)	0	1
A1_NODE_1554_length_5099_cov_383.156423	5099	No	NA	8	3	0	Low-quality	Genome-fragment	8.2	AAI-based (medium-confidence)	0	1
A1_NODE_1555_length_5096_cov_240.921444	5096	No	NA	9	5	0	Low-quality	Genome-fragment	8.48	AAI-based (high-confidence)	0	1
A1_NODE_1557_length_5095_cov_10.100397	5095	No	NA	5	0	0	Not-determined	Genome-fragment	NA	NA	0	1	no viral genes detected
A1_NODE_1558_length_5095_cov_9.863889	5095	No	NA	6	1	0	Low-quality	Genome-fragment	4.86	AAI-based (medium-confidence)	0	1
A1_NODE_1561_length_5092_cov_22.264840	5092	No	NA	6	1	0	Low-quality	Genome-fragment	4.13	AAI-based (high-confidence)	0	1
A1_NODE_1563_length_5085_cov_10.162028	5085	No	NA	2	0	0	Low-quality	Genome-fragment	2.87	AAI-based (high-confidence)	0	1	no viral genes detected
A1_NODE_1564_length_5084_cov_5.875323	5084	No	NA	8	2	0	Low-quality	Genome-fragment	6.86	AAI-based (high-confidence)	0	1
A1_NODE_1565_length_5083_cov_15.488266	5083	Yes	4441	8	1	1	Low-quality	Genome-fragment	0.36	HMM-based (lower-bound)	12.63	1
A1_NODE_1572_length_5080_cov_6.641194	5080	No	NA	18	9	0	Low-quality	Genome-fragment	2.03	AAI-based (medium-confidence)	0	1
A1_NODE_1573_length_5080_cov_4.246965	5080	No	NA	11	0	1	Not-determined	Genome-fragment	NA	NA	0	1	no viral genes detected
A1_NODE_1574_length_5078_cov_147.850289	5078	No	NA	11	2	0	Low-quality	Genome-fragment	8.36	AAI-based (high-confidence)	0	1
A1_NODE_1578_length_5072_cov_5.698027	5072	No	NA	1	0	0	Not-determined	Genome-fragment	NA	NA	0	1	no viral genes detected
A1_NODE_1581_length_5067_cov_5.142458	5067	No	NA	9	5	0	Low-quality	Genome-fragment	2.71	AAI-based (high-confidence)	0	1
A1_NODE_1585_length_5063_cov_7.933307	5063	No	NA	4	1	0	Low-quality	Genome-fragment	2.0	HMM-based (lower-bound)	0	1
A1_NODE_1586_length_5062_cov_4.444378	5062	No	NA	12	3	1	Low-quality	Genome-fragment	2.15	AAI-based (medium-confidence)	0	1
A1_NODE_1587_length_5061_cov_18.006992	5061	No	NA	7	0	0	Not-determined	Genome-fragment	NA	NA	0	1	no viral genes detected
A1_NODE_1590_length_5057_cov_57.217513	5057	No	NA	6	1	0	Low-quality	Genome-fragment	6.24	AAI-based (high-confidence)	0	1.01
A1_NODE_1591_length_5057_cov_9.471212	5057	No	NA	6	2	0	Low-quality	Genome-fragment	8.26	AAI-based (medium-confidence)	0	1
A1_NODE_1593_length_5056_cov_3.701260	5056	No	NA	6	0	0	Not-determined	Genome-fragment	NA	NA	0	1	no viral genes detected
A1_NODE_1594_length_5055_cov_65.876800	5055	No	NA	13	3	0	Low-quality	Genome-fragment	2.26	HMM-based (lower-bound)	0	1
A1_NODE_1595_length_5054_cov_5.130226	5054	No	NA	8	3	0	Low-quality	Genome-fragment	9.28	AAI-based (high-confidence)	0	1
A1_NODE_1597_length_5053_cov_75.391156	5053	Yes	2743	7	1	1	Low-quality	Genome-fragment	2.34	AAI-based (medium-confidence)	45.72	1
A1_NODE_1599_length_5053_cov_13.243497	5053	No	NA	7	0	0	Low-quality	Genome-fragment	1.55	AAI-based (medium-confidence)	0	1	no viral genes detected
A1_NODE_1601_length_5051_cov_11.773419	5051	No	NA	5	2	0	Low-quality	Genome-fragment	6.33	AAI-based (high-confidence)	0	1
A1_NODE_1602_length_5050_cov_3.044244	5050	No	NA	6	2	0	Low-quality	Genome-fragment	6.35	AAI-based (high-confidence)	0	1
A1_NODE_1603_length_5049_cov_10.550060	5049	No	NA	5	0	0	Low-quality	Genome-fragment	8.25	AAI-based (high-confidence)	0	1.02	no viral genes detected
A1_NODE_1604_length_5048_cov_21.284999	5048	No	NA	9	0	1	Not-determined	Genome-fragment	NA	NA	0	1	no viral genes detected
A1_NODE_1605_length_5047_cov_10.004808	5047	No	NA	4	1	0	Low-quality	Genome-fragment	8.26	AAI-based (medium-confidence)	0	1	low-confidence DTR
A1_NODE_1606_length_5046_cov_381.598878	5046	No	NA	10	5	0	Low-quality	Genome-fragment	8.54	AAI-based (high-confidence)	0	1
A1_NODE_1608_length_5043_cov_12.778067	5043	No	NA	8	1	0	Low-quality	Genome-fragment	8.48	AAI-based (high-confidence)	0	1.02
A1_NODE_1612_length_5041_cov_4.510630	5041	No	NA	12	0	0	Not-determined	Genome-fragment	NA	NA	0	1	no viral genes detected
A1_NODE_1615_length_5037_cov_38.639301	5037	No	NA	10	0	0	Not-determined	Genome-fragment	NA	NA	0	1	no viral genes detected
A1_NODE_1616_length_5037_cov_3.934364	5037	No	NA	11	3	0	Low-quality	Genome-fragment	8.23	AAI-based (medium-confidence)	0	1
A1_NODE_1617_length_5035_cov_6.990562	5035	No	NA	7	1	3	Low-quality	Genome-fragment	1.39	AAI-based (high-confidence)	0	1
A1_NODE_1618_length_5033_cov_28.366211	5033	No	NA	8	0	0	Low-quality	Genome-fragment	8.28	AAI-based (medium-confidence)	0	1.12	no viral genes detected
A1_NODE_1619_length_5032_cov_362.819570	5032	No	NA	7	2	0	Low-quality	Genome-fragment	8.79	AAI-based (medium-confidence)	0	1.02
A1_NODE_1620_length_5032_cov_13.458509	5032	No	NA	3	2	0	Low-quality	Genome-fragment	1.89	HMM-based (lower-bound)	0	1.59	high kmer_freq may indicate large duplication
A1_NODE_1621_length_5032_cov_6.320072	5032	No	NA	8	1	0	Low-quality	Genome-fragment	8.51	AAI-based (high-confidence)	0	1.01
A1_NODE_1622_length_5031_cov_326.021101	5031	No	NA	8	1	0	Low-quality	Genome-fragment	8.4	AAI-based (high-confidence)	0	1
A1_NODE_1623_length_5030_cov_3.758593	5030	No	NA	6	2	0	Low-quality	Genome-fragment	2.09	HMM-based (lower-bound)	0	1.01
A1_NODE_1624_length_5027_cov_4.405270	5027	No	NA	13	3	0	Low-quality	Genome-fragment	14.25	AAI-based (high-confidence)	0	1
A1_NODE_1625_length_5026_cov_4.680748	5026	No	NA	5	0	0	Not-determined	Genome-fragment	NA	NA	0	1	no viral genes detected
A1_NODE_1628_length_5022_cov_8.418361	5022	No	NA	6	4	0	Low-quality	Genome-fragment	7.22	AAI-based (medium-confidence)	0	1
A1_NODE_1630_length_5020_cov_80.666062	5020	No	NA	7	1	0	Low-quality	Genome-fragment	2.24	HMM-based (lower-bound)	0	1
A1_NODE_1631_length_5020_cov_39.127090	5020	No	NA	10	2	0	Low-quality	Genome-fragment	1.49	HMM-based (lower-bound)	0	1
A1_NODE_1633_length_5018_cov_53.074552	5018	No	NA	6	4	0	Low-quality	Genome-fragment	8.17	AAI-based (high-confidence)	0	1.01
A1_NODE_1634_length_5017_cov_205.918178	5017	No	NA	7	3	0	Low-quality	Genome-fragment	8.43	AAI-based (high-confidence)	0	1
A1_NODE_1635_length_5017_cov_16.698912	5017	No	NA	4	1	0	Low-quality	Genome-fragment	9.72	AAI-based (high-confidence)	0	1.23
A1_NODE_1637_length_5015_cov_6.332661	5015	Yes	4263	10	1	1	Low-quality	Genome-fragment	1.23	AAI-based (medium-confidence)	15	1
A1_NODE_1638_length_5014_cov_51.967735	5014	No	NA	8	1	0	Low-quality	Genome-fragment	2.87	AAI-based (medium-confidence)	0	1.02
A1_NODE_1639_length_5013_cov_494.349334	5013	No	NA	7	1	0	Low-quality	Genome-fragment	5.83	AAI-based (medium-confidence)	0	1
A2_NODE_1_length_141971_cov_95.194495	141971	No	NA	154	20	12	Medium-quality	Genome-fragment	77.7	AAI-based (medium-confidence)	0	1
A2_NODE_2_length_76875_cov_106.464723	76875	No	NA	120	33	0	Medium-quality	Genome-fragment	89.81	AAI-based (high-confidence)	0	1
A2_NODE_3_length_60387_cov_84.375439	60387	No	NA	91	7	2	Low-quality	Genome-fragment	40.09	HMM-based (lower-bound)	0	1.01
A2_NODE_4_length_58672_cov_40.130303	58672	No	NA	42	19	1	Low-quality	Genome-fragment	16.78	AAI-based (high-confidence)	0	1.08
A2_NODE_6_length_55024_cov_33.570376	55024	No	NA	41	1	7	Low-quality	Genome-fragment	30.35	AAI-based (medium-confidence)	0	1.02
A2_NODE_7_length_54967_cov_38.101927	54967	No	NA	49	3	5	Low-quality	Genome-fragment	25.09	HMM-based (lower-bound)	0	1
A2_NODE_8_length_54074_cov_61.511912	54074	No	NA	47	0	3	Low-quality	Genome-fragment	29.77	AAI-based (medium-confidence)	0	1	no viral genes detected
A2_NODE_9_length_53406_cov_66.002193	53406	No	NA	64	7	4	Low-quality	Genome-fragment	29.4	AAI-based (medium-confidence)	0	1
A2_NODE_10_length_49530_cov_101.462415	49530	No	NA	49	14	0	Medium-quality	Genome-fragment	78.31	AAI-based (high-confidence)	0	1
A2_NODE_12_length_47464_cov_85.759075	47464	No	NA	71	16	0	Medium-quality	Genome-fragment	59.98	AAI-based (high-confidence)	0	1
A2_NODE_14_length_45211_cov_53.538732	45211	No	NA	68	16	0	Medium-quality	Genome-fragment	74.01	AAI-based (medium-confidence)	0	1
A2_NODE_15_length_43953_cov_102.160918	43953	No	NA	58	16	0	Medium-quality	Genome-fragment	55.63	AAI-based (high-confidence)	0	1
A2_NODE_18_length_41357_cov_71.326498	41357	No	NA	59	2	9	Low-quality	Genome-fragment	12.68	AAI-based (high-confidence)	0	1
A2_NODE_20_length_40451_cov_51.901748	40451	No	NA	58	9	5	Low-quality	Genome-fragment	11.61	AAI-based (high-confidence)	0	1
A2_NODE_21_length_40396_cov_84.924890	40396	No	NA	42	1	6	Low-quality	Genome-fragment	22.23	AAI-based (high-confidence)	0	1
A2_NODE_22_length_40258_cov_82.775887	40258	No	NA	38	12	0	Medium-quality	Genome-fragment	65.59	AAI-based (medium-confidence)	0	1
A2_NODE_23_length_39227_cov_59.754110	39227	No	NA	33	11	0	Medium-quality	Genome-fragment	64.61	AAI-based (medium-confidence)	0	1
A2_NODE_26_length_37552_cov_21.604395	37552	No	NA	28	0	6	Low-quality	Genome-fragment	20.68	AAI-based (high-confidence)	0	1	no viral genes detected
A2_NODE_28_length_36740_cov_47.755022	36740	No	NA	30	1	4	Low-quality	Genome-fragment	20.38	AAI-based (high-confidence)	0	1
A2_NODE_29_length_36472_cov_61.995579	36472	No	NA	68	3	0	Low-quality	Genome-fragment	46.11	HMM-based (lower-bound)	0	1.01
A2_NODE_32_length_35547_cov_104.882030	35547	No	NA	54	14	0	Low-quality	Genome-fragment	44.91	AAI-based (high-confidence)	0	1
A2_NODE_33_length_35521_cov_283.768849	35521	No	NA	41	6	1	Low-quality	Genome-fragment	44.88	AAI-based (medium-confidence)	0	1
A2_NODE_34_length_35334_cov_8.952011	35334	No	NA	15	13	0	Low-quality	Genome-fragment	15.46	AAI-based (high-confidence)	0	1.16
A2_NODE_35_length_34567_cov_143.299635	34567	No	NA	40	6	1	Low-quality	Genome-fragment	40.75	AAI-based (high-confidence)	0	1
A2_NODE_36_length_34179_cov_53.604325	34179	No	NA	42	2	1	Low-quality	Genome-fragment	17.54	HMM-based (lower-bound)	0	1.12
A2_NODE_37_length_34133_cov_181.683579	34133	No	NA	28	4	0	Low-quality	Genome-fragment	32.2	AAI-based (medium-confidence)	0	1
A2_NODE_38_length_33758_cov_16.614456	33758	No	NA	29	2	1	Low-quality	Genome-fragment	10.66	AAI-based (medium-confidence)	0	1
A2_NODE_39_length_33685_cov_107.881386	33685	No	NA	46	4	1	Low-quality	Genome-fragment	41.42	AAI-based (high-confidence)	0	1
A2_NODE_40_length_33657_cov_25.382894	33657	No	NA	25	3	1	Low-quality	Genome-fragment	28.07	AAI-based (medium-confidence)	0	1
A2_NODE_41_length_33377_cov_113.639998	33377	No	NA	18	10	1	Low-quality	Genome-fragment	9.41	AAI-based (medium-confidence)	0	1.02
A2_NODE_42_length_33339_cov_123.607860	33339	No	NA	30	11	0	Medium-quality	Genome-fragment	52.45	AAI-based (medium-confidence)	0	1
A2_NODE_43_length_33136_cov_25.488800	33136	No	NA	22	1	3	Low-quality	Genome-fragment	18.22	AAI-based (medium-confidence)	0	1
A2_NODE_44_length_32834_cov_25.002410	32834	No	NA	47	3	2	Low-quality	Genome-fragment	20.59	HMM-based (lower-bound)	0	1
A2_NODE_45_length_32822_cov_22.977477	32822	No	NA	30	9	0	Low-quality	Genome-fragment	18.57	AAI-based (medium-confidence)	0	1.25
A2_NODE_46_length_32439_cov_14.282022	32439	No	NA	20	8	0	Low-quality	Genome-fragment	45.45	AAI-based (medium-confidence)	0	1.53	high kmer_freq may indicate large duplication
A2_NODE_47_length_32262_cov_83.637594	32262	No	NA	23	10	1	Low-quality	Genome-fragment	48.94	AAI-based (medium-confidence)	0	1
A2_NODE_48_length_31937_cov_16.076971	31937	No	NA	36	5	0	Low-quality	Genome-fragment	11.29	AAI-based (medium-confidence)	0	1
A2_NODE_50_length_31784_cov_44.339626	31784	No	NA	43	7	0	Low-quality	Genome-fragment	39.1	AAI-based (medium-confidence)	0	1
A2_NODE_51_length_31765_cov_57.852255	31765	No	NA	55	1	4	Low-quality	Genome-fragment	43.22	HMM-based (lower-bound)	0	1
A2_NODE_54_length_31017_cov_21.464020	31017	No	NA	49	2	5	Low-quality	Genome-fragment	3.84	HMM-based (lower-bound)	0	1.01
A2_NODE_55_length_30700_cov_19.488334	30700	No	NA	28	1	0	Low-quality	Genome-fragment	14.85	AAI-based (medium-confidence)	0	1
A2_NODE_56_length_30430_cov_25.201514	30430	No	NA	38	11	0	Medium-quality	Genome-fragment	50.0	AAI-based (medium-confidence)	0	1
A2_NODE_58_length_29643_cov_53.187272	29643	No	NA	35	18	0	Medium-quality	Genome-fragment	55.62	AAI-based (high-confidence)	0	1
A2_NODE_59_length_29478_cov_15.070353	29478	No	NA	27	6	0	Low-quality	Genome-fragment	16.48	AAI-based (medium-confidence)	0	1
A2_NODE_60_length_29384_cov_20.170036	29384	No	NA	45	3	3	Low-quality	Genome-fragment	16.17	AAI-based (medium-confidence)	0	1
A2_NODE_61_length_28717_cov_33.797781	28717	No	NA	30	14	0	Medium-quality	Genome-fragment	50.16	AAI-based (high-confidence)	0	1
A2_NODE_62_length_28697_cov_40.916766	28697	No	NA	32	3	2	Low-quality	Genome-fragment	26.76	HMM-based (lower-bound)	0	1.01
A2_NODE_64_length_28541_cov_36.947588	28541	No	NA	20	1	1	Low-quality	Genome-fragment	16.42	HMM-based (lower-bound)	0	1
A2_NODE_65_length_28501_cov_53.261619	28501	No	NA	17	5	0	Low-quality	Genome-fragment	9.32	AAI-based (medium-confidence)	0	1
A2_NODE_66_length_28436_cov_19.520841	28436	No	NA	30	5	0	Medium-quality	Genome-fragment	75.79	AAI-based (medium-confidence)	0	1
A2_NODE_68_length_28248_cov_227.846345	28248	No	NA	34	6	0	Low-quality	Genome-fragment	35.72	AAI-based (high-confidence)	0	1
A2_NODE_69_length_28187_cov_85.071449	28187	No	NA	38	1	0	Low-quality	Genome-fragment	6.49	HMM-based (lower-bound)	0	1
A2_NODE_70_length_28120_cov_34.859469	28120	No	NA	33	9	1	Low-quality	Genome-fragment	44.57	AAI-based (medium-confidence)	0	1
A2_NODE_74_length_27801_cov_18.364773	27801	No	NA	35	6	1	Low-quality	Genome-fragment	5.93	HMM-based (lower-bound)	0	1
A2_NODE_75_length_27753_cov_56.857065	27753	No	NA	21	1	2	Low-quality	Genome-fragment	16.11	AAI-based (medium-confidence)	0	1
A2_NODE_76_length_27631_cov_74.442704	27631	No	NA	13	8	0	Low-quality	Genome-fragment	45.74	AAI-based (medium-confidence)	0	1
A2_NODE_77_length_27570_cov_116.640814	27570	No	NA	48	14	1	Low-quality	Genome-fragment	34.84	AAI-based (high-confidence)	0	1
A2_NODE_79_length_27428_cov_545.011873	27428	No	NA	17	9	0	Low-quality	Genome-fragment	44.62	AAI-based (medium-confidence)	0	1
A2_NODE_80_length_27341_cov_115.151983	27341	No	NA	42	7	1	Low-quality	Genome-fragment	33.61	AAI-based (medium-confidence)	0	1
A2_NODE_81_length_27330_cov_45.325720	27330	No	NA	32	14	0	Low-quality	Genome-fragment	46.26	AAI-based (high-confidence)	0	1
A2_NODE_82_length_26940_cov_40.440655	26940	No	NA	39	12	2	Low-quality	Genome-fragment	36.38	AAI-based (high-confidence)	0	1
A2_NODE_83_length_26912_cov_86.476114	26912	No	NA	23	6	0	Low-quality	Genome-fragment	9.28	AAI-based (medium-confidence)	0	1
A2_NODE_84_length_26811_cov_46.473987	26811	No	NA	30	11	0	Low-quality	Genome-fragment	46.42	AAI-based (high-confidence)	0	1
A2_NODE_85_length_26794_cov_33.548038	26794	No	NA	21	7	0	Low-quality	Genome-fragment	44.09	AAI-based (high-confidence)	0	1
A2_NODE_86_length_26779_cov_93.205171	26779	No	NA	31	5	1	Low-quality	Genome-fragment	18.15	HMM-based (lower-bound)	0	1.04
A2_NODE_87_length_26754_cov_20.654968	26754	No	NA	20	6	0	Low-quality	Genome-fragment	17.15	AAI-based (high-confidence)	0	1
A2_NODE_88_length_26702_cov_177.240890	26702	No	NA	14	8	0	Low-quality	Genome-fragment	41.25	AAI-based (high-confidence)	0	1
A2_NODE_89_length_26614_cov_205.408939	26614	No	NA	43	13	0	Medium-quality	Genome-fragment	73.1	AAI-based (medium-confidence)	0	1
A2_NODE_90_length_26612_cov_27.546598	26612	No	NA	42	0	0	Low-quality	Genome-fragment	36.3	AAI-based (medium-confidence)	0	1.5	no viral genes detected; high kmer_freq may indicate large duplication
A2_NODE_93_length_26274_cov_82.910408	26274	No	NA	21	7	0	Low-quality	Genome-fragment	42.46	AAI-based (high-confidence)	0	1
A2_NODE_94_length_26266_cov_41.099615	26266	No	NA	25	12	0	Low-quality	Genome-fragment	31.01	AAI-based (high-confidence)	0	1.01
A2_NODE_95_length_26189_cov_117.469274	26189	No	NA	36	15	0	Low-quality	Genome-fragment	43.48	AAI-based (high-confidence)	0	1
A2_NODE_96_length_26092_cov_63.847678	26092	No	NA	38	7	0	Low-quality	Genome-fragment	32.97	AAI-based (high-confidence)	0	1
A2_NODE_97_length_26078_cov_25.974330	26078	No	NA	34	11	0	Low-quality	Genome-fragment	47.77	AAI-based (high-confidence)	0	1
A2_NODE_98_length_26059_cov_118.458314	26059	No	NA	43	2	5	Low-quality	Genome-fragment	14.21	AAI-based (medium-confidence)	0	1
A2_NODE_99_length_25791_cov_21.878808	25791	No	NA	33	2	3	Low-quality	Genome-fragment	14.13	AAI-based (high-confidence)	0	1
A2_NODE_100_length_25335_cov_59.290625	25335	No	NA	36	0	8	Low-quality	Genome-fragment	11.27	AAI-based (medium-confidence)	0	1	no viral genes detected
A2_NODE_101_length_25207_cov_21.552362	25207	No	NA	39	12	1	Low-quality	Genome-fragment	11.37	HMM-based (lower-bound)	0	1
A2_NODE_102_length_25161_cov_10.870031	25161	No	NA	19	6	0	Low-quality	Genome-fragment	13.83	AAI-based (medium-confidence)	0	1
A2_NODE_103_length_25132_cov_77.162300	25132	No	NA	37	8	0	Low-quality	Genome-fragment	31.8	AAI-based (high-confidence)	0	1
A2_NODE_105_length_24961_cov_6.696178	24961	No	NA	13	0	0	Not-determined	Genome-fragment	NA	NA	0	1	no viral genes detected
A2_NODE_106_length_24943_cov_7.742044	24943	No	NA	30	3	0	Low-quality	Genome-fragment	30.68	AAI-based (medium-confidence)	0	1
A2_NODE_107_length_24904_cov_47.196064	24904	No	NA	22	3	1	Low-quality	Genome-fragment	15.59	AAI-based (medium-confidence)	0	1
A2_NODE_108_length_24803_cov_7.687369	24803	No	NA	61	4	0	Low-quality	Genome-fragment	13.65	AAI-based (medium-confidence)	0	1.68	high kmer_freq may indicate large duplication
A2_NODE_110_length_24737_cov_52.649866	24737	No	NA	36	4	0	Low-quality	Genome-fragment	35.08	AAI-based (medium-confidence)	0	1
A2_NODE_111_length_24688_cov_135.705882	24688	No	NA	43	11	0	Low-quality	Genome-fragment	40.09	AAI-based (high-confidence)	0	1
A2_NODE_112_length_24632_cov_35.127192	24632	No	NA	45	6	0	Low-quality	Genome-fragment	31.09	AAI-based (high-confidence)	0	1
A2_NODE_113_length_24618_cov_11.167936	24618	No	NA	33	6	1	Low-quality	Genome-fragment	11.59	AAI-based (high-confidence)	0	1
A2_NODE_116_length_24461_cov_23.945014	24461	No	NA	33	9	0	Low-quality	Genome-fragment	41.99	AAI-based (high-confidence)	0	1
A2_NODE_117_length_24403_cov_6.383070	24403	No	NA	27	7	1	Low-quality	Genome-fragment	45.1	AAI-based (medium-confidence)	0	1
A2_NODE_119_length_24381_cov_40.511428	24381	No	NA	40	2	5	Low-quality	Genome-fragment	10.35	AAI-based (medium-confidence)	0	1
A2_NODE_122_length_24086_cov_5.521285	24086	No	NA	23	9	0	Low-quality	Genome-fragment	13.27	AAI-based (high-confidence)	0	1
A2_NODE_123_length_24055_cov_58.828000	24055	No	NA	43	9	0	Medium-quality	Genome-fragment	63.02	AAI-based (high-confidence)	0	1
A2_NODE_124_length_23979_cov_28.312949	23979	No	NA	16	1	1	Low-quality	Genome-fragment	8.18	AAI-based (medium-confidence)	0	1
A2_NODE_125_length_23957_cov_177.862438	23957	No	NA	43	5	1	Low-quality	Genome-fragment	19.96	HMM-based (lower-bound)	0	1
A2_NODE_126_length_23943_cov_993.120270	23943	No	NA	29	7	0	Low-quality	Genome-fragment	36.91	AAI-based (high-confidence)	0	1
A2_NODE_129_length_23929_cov_21.976334	23929	No	NA	37	7	1	Low-quality	Genome-fragment	29.41	AAI-based (high-confidence)	0	1
A2_NODE_130_length_23870_cov_12.417510	23870	No	NA	6	1	0	Low-quality	Genome-fragment	19.77	AAI-based (medium-confidence)	0	1
A2_NODE_132_length_23821_cov_32.061643	23821	No	NA	26	4	1	Low-quality	Genome-fragment	12.1	HMM-based (lower-bound)	0	1.01
A2_NODE_133_length_23702_cov_41.852624	23702	No	NA	33	8	0	Low-quality	Genome-fragment	5.75	AAI-based (medium-confidence)	0	1
A2_NODE_134_length_23657_cov_10.440344	23657	No	NA	43	13	2	Low-quality	Genome-fragment	16.01	AAI-based (medium-confidence)	0	1.04
A2_NODE_135_length_23635_cov_71.441349	23635	No	NA	31	7	0	Low-quality	Genome-fragment	29.83	AAI-based (high-confidence)	0	1
A2_NODE_136_length_23626_cov_27.155233	23626	No	NA	27	2	1	Low-quality	Genome-fragment	12.88	AAI-based (high-confidence)	0	1
A2_NODE_137_length_23611_cov_26.153464	23611	No	NA	24	5	0	Low-quality	Genome-fragment	38.92	AAI-based (medium-confidence)	0	1
A2_NODE_138_length_23542_cov_8.586580	23542	No	NA	18	6	0	Low-quality	Genome-fragment	38.68	AAI-based (medium-confidence)	0	1.1
A2_NODE_139_length_23501_cov_12.508871	23501	No	NA	25	0	1	Not-determined	Genome-fragment	NA	NA	0	1	no viral genes detected
A2_NODE_140_length_23408_cov_602.270158	23408	No	NA	33	11	0	Low-quality	Genome-fragment	29.6	AAI-based (medium-confidence)	0	1
A2_NODE_141_length_23360_cov_24.726411	23360	No	NA	27	0	1	Not-determined	Genome-fragment	NA	NA	0	1	no viral genes detected
A2_NODE_142_length_23340_cov_204.275499	23340	No	NA	36	12	0	Low-quality	Genome-fragment	38.62	AAI-based (high-confidence)	0	1
A2_NODE_143_length_23334_cov_15.074531	23334	No	NA	37	8	0	Low-quality	Genome-fragment	29.5	AAI-based (medium-confidence)	0	1
A2_NODE_144_length_23272_cov_9.869708	23272	Yes	13577	15	5	2	Low-quality	Genome-fragment	2.83	AAI-based (medium-confidence)	41.66	1
A2_NODE_145_length_23215_cov_268.624784	23215	No	NA	24	7	1	Low-quality	Genome-fragment	39.55	AAI-based (medium-confidence)	0	1
A2_NODE_146_length_23209_cov_9.290835	23209	No	NA	31	1	1	Low-quality	Genome-fragment	3.55	AAI-based (medium-confidence)	0	1
A2_NODE_147_length_23194_cov_26.129003	23194	No	NA	25	5	0	Low-quality	Genome-fragment	4.9	HMM-based (lower-bound)	0	1
A2_NODE_149_length_23101_cov_13.339842	23101	No	NA	12	1	0	Low-quality	Genome-fragment	12.68	AAI-based (medium-confidence)	0	1
A2_NODE_152_length_23025_cov_50.640749	23025	No	NA	18	6	0	Low-quality	Genome-fragment	39.91	AAI-based (high-confidence)	0	1
A2_NODE_155_length_22757_cov_103.954277	22757	No	NA	41	11	0	Low-quality	Genome-fragment	38.82	AAI-based (high-confidence)	0	1
A2_NODE_156_length_22682_cov_63.481372	22682	No	NA	21	6	0	Low-quality	Genome-fragment	12.48	AAI-based (medium-confidence)	0	1
A2_NODE_157_length_22636_cov_25.535007	22636	No	NA	21	1	3	Low-quality	Genome-fragment	14.35	AAI-based (medium-confidence)	0	1
A2_NODE_158_length_22602_cov_59.117931	22602	No	NA	36	7	0	Low-quality	Genome-fragment	27.76	AAI-based (medium-confidence)	0	1
A2_NODE_159_length_22588_cov_12.893356	22588	No	NA	35	2	0	Low-quality	Genome-fragment	30.81	AAI-based (medium-confidence)	0	1.21
A2_NODE_161_length_22549_cov_68.013781	22549	No	NA	12	1	0	Low-quality	Genome-fragment	16.59	AAI-based (medium-confidence)	0	1
A2_NODE_163_length_22490_cov_6.834633	22490	No	NA	20	6	0	Low-quality	Genome-fragment	14.33	AAI-based (high-confidence)	0	1
A2_NODE_164_length_22461_cov_27.801125	22461	No	NA	26	0	12	Low-quality	Genome-fragment	10.37	AAI-based (medium-confidence)	0	1	no viral genes detected
A2_NODE_165_length_22435_cov_28.690259	22435	No	NA	26	4	0	Low-quality	Genome-fragment	17.22	AAI-based (medium-confidence)	0	1
A2_NODE_166_length_22329_cov_602.533761	22329	No	NA	28	5	0	Low-quality	Genome-fragment	28.22	AAI-based (high-confidence)	0	1
A2_NODE_167_length_22329_cov_19.146314	22329	No	NA	21	11	1	Low-quality	Genome-fragment	6.42	AAI-based (high-confidence)	0	1.01
A2_NODE_169_length_22310_cov_88.432262	22310	No	NA	22	1	0	Low-quality	Genome-fragment	5.14	HMM-based (lower-bound)	0	1.01
A2_NODE_170_length_22186_cov_198.683747	22186	No	NA	11	1	0	Low-quality	Genome-fragment	12.42	AAI-based (high-confidence)	0	1
A2_NODE_171_length_22158_cov_167.414604	22158	No	NA	25	9	0	Low-quality	Genome-fragment	35.96	AAI-based (medium-confidence)	0	1
A2_NODE_172_length_22047_cov_12.312341	22047	No	NA	19	2	1	Low-quality	Genome-fragment	12.5	AAI-based (medium-confidence)	0	1
A2_NODE_173_length_21996_cov_58.321316	21996	No	NA	28	10	0	Medium-quality	Genome-fragment	57.38	AAI-based (medium-confidence)	0	1
A2_NODE_174_length_21936_cov_183.605000	21936	No	NA	33	7	0	Low-quality	Genome-fragment	27.03	AAI-based (high-confidence)	0	1
A2_NODE_176_length_21678_cov_31.668270	21678	No	NA	30	5	1	Low-quality	Genome-fragment	26.66	AAI-based (high-confidence)	0	1
A2_NODE_177_length_21609_cov_12.511413	21609	No	NA	25	0	0	Not-determined	Genome-fragment	NA	NA	0	1	no viral genes detected
A2_NODE_178_length_21562_cov_33.231506	21562	No	NA	37	8	1	Low-quality	Genome-fragment	25.41	AAI-based (high-confidence)	0	1
A2_NODE_179_length_21550_cov_31.304769	21550	No	NA	38	3	1	Low-quality	Genome-fragment	20.29	AAI-based (medium-confidence)	0	1
A2_NODE_180_length_21499_cov_96.996223	21499	No	NA	24	7	0	Low-quality	Genome-fragment	27.18	AAI-based (high-confidence)	0	1.02
A2_NODE_181_length_21467_cov_25.336774	21467	No	NA	27	10	0	Low-quality	Genome-fragment	27.05	AAI-based (high-confidence)	0	1
A2_NODE_182_length_21457_cov_17.920007	21457	No	NA	24	3	0	Low-quality	Genome-fragment	33.39	AAI-based (high-confidence)	0	1.01
A2_NODE_183_length_21439_cov_11.614572	21439	No	NA	16	4	0	Low-quality	Genome-fragment	7.15	AAI-based (high-confidence)	0	1
A2_NODE_184_length_21383_cov_6.207943	21383	No	NA	11	1	0	Low-quality	Genome-fragment	11.65	AAI-based (medium-confidence)	0	1
A2_NODE_187_length_21306_cov_5.923298	21306	No	NA	19	2	0	Low-quality	Genome-fragment	23.15	AAI-based (medium-confidence)	0	1.47
A2_NODE_189_length_21109_cov_205.774295	21109	No	NA	26	4	1	Low-quality	Genome-fragment	24.92	AAI-based (high-confidence)	0	1
A2_NODE_190_length_21006_cov_30.986540	21006	No	NA	27	5	0	Low-quality	Genome-fragment	34.78	AAI-based (medium-confidence)	0	1
A2_NODE_191_length_20990_cov_9.966898	20990	No	NA	34	10	0	Low-quality	Genome-fragment	35.16	AAI-based (medium-confidence)	0	1.28	low-confidence DTR
A2_NODE_193_length_20913_cov_89.726963	20913	No	NA	28	9	1	Low-quality	Genome-fragment	33.16	AAI-based (high-confidence)	0	1
A2_NODE_194_length_20900_cov_12.661166	20900	No	NA	31	4	0	Low-quality	Genome-fragment	9.64	HMM-based (lower-bound)	0	1
A2_NODE_195_length_20882_cov_13.952225	20882	No	NA	20	5	0	Low-quality	Genome-fragment	9.41	AAI-based (medium-confidence)	0	1
A2_NODE_196_length_20876_cov_103.538975	20876	No	NA	5	0	0	Low-quality	Genome-fragment	25.24	AAI-based (high-confidence)	0	1	no viral genes detected
A2_NODE_197_length_20792_cov_17.725274	20792	No	NA	14	1	0	Low-quality	Genome-fragment	10.96	AAI-based (medium-confidence)	0	1
A2_NODE_199_length_20762_cov_15.984691	20762	No	NA	43	12	1	Low-quality	Genome-fragment	33.35	AAI-based (high-confidence)	0	1
A2_NODE_200_length_20758_cov_7.126262	20758	No	NA	18	2	0	Low-quality	Genome-fragment	6.68	AAI-based (medium-confidence)	0	1
A2_NODE_201_length_20749_cov_25.731951	20749	No	NA	8	7	0	Low-quality	Genome-fragment	9.18	AAI-based (medium-confidence)	0	1
A2_NODE_202_length_20748_cov_21.972116	20748	No	NA	34	7	0	Low-quality	Genome-fragment	26.24	AAI-based (medium-confidence)	0	1
A2_NODE_203_length_20724_cov_55.875272	20724	No	NA	57	1	0	Low-quality	Genome-fragment	10.89	AAI-based (high-confidence)	0	1
A2_NODE_204_length_20698_cov_36.722666	20698	No	NA	31	8	0	Low-quality	Genome-fragment	14.51	HMM-based (lower-bound)	0	1
A2_NODE_205_length_20678_cov_73.157930	20678	No	NA	27	1	3	Low-quality	Genome-fragment	10.77	AAI-based (medium-confidence)	0	1
A2_NODE_206_length_20636_cov_68.677712	20636	No	NA	28	5	0	Low-quality	Genome-fragment	25.38	AAI-based (high-confidence)	0	1
A2_NODE_208_length_20541_cov_30.248511	20541	No	NA	14	1	0	Low-quality	Genome-fragment	13.62	AAI-based (medium-confidence)	0	1
A2_NODE_209_length_20529_cov_70.193416	20529	No	NA	43	1	2	Low-quality	Genome-fragment	11.05	AAI-based (medium-confidence)	0	1
A2_NODE_210_length_20520_cov_33.391791	20520	No	NA	25	6	0	Low-quality	Genome-fragment	33.84	AAI-based (high-confidence)	0	1
A2_NODE_211_length_20519_cov_31.119185	20519	No	NA	11	3	0	Low-quality	Genome-fragment	31.91	AAI-based (medium-confidence)	0	1
A2_NODE_212_length_20500_cov_14.492737	20500	No	NA	19	5	0	Low-quality	Genome-fragment	2.04	HMM-based (lower-bound)	0	1
A2_NODE_214_length_20494_cov_14.224669	20494	No	NA	10	2	0	Low-quality	Genome-fragment	11.34	AAI-based (medium-confidence)	0	1
A2_NODE_215_length_20479_cov_160.764933	20479	No	NA	22	3	1	Low-quality	Genome-fragment	32.37	AAI-based (medium-confidence)	0	1
A2_NODE_216_length_20474_cov_26.062932	20474	No	NA	21	0	4	Low-quality	Genome-fragment	11.25	AAI-based (medium-confidence)	0	1	no viral genes detected
A2_NODE_217_length_20436_cov_105.783229	20436	No	NA	20	3	0	Low-quality	Genome-fragment	7.0	HMM-based (lower-bound)	0	1.01
A2_NODE_218_length_20434_cov_10.174444	20434	No	NA	14	3	1	Low-quality	Genome-fragment	11.94	HMM-based (lower-bound)	0	1
A2_NODE_219_length_20422_cov_27.641430	20422	Yes	15063	19	2	2	Low-quality	Genome-fragment	6.85	AAI-based (medium-confidence)	26.24	1
A2_NODE_220_length_20358_cov_56.516919	20358	No	NA	28	6	0	Low-quality	Genome-fragment	23.75	AAI-based (high-confidence)	0	1
A2_NODE_221_length_20328_cov_29.618557	20328	Yes	11323	26	2	5	Low-quality	Genome-fragment	4.44	AAI-based (medium-confidence)	44.3	1
A2_NODE_222_length_20270_cov_32.405442	20270	No	NA	40	5	1	Low-quality	Genome-fragment	25.46	AAI-based (high-confidence)	0	1
A2_NODE_223_length_20252_cov_37.463287	20252	No	NA	28	5	0	Low-quality	Genome-fragment	18.9	AAI-based (high-confidence)	0	1
A2_NODE_224_length_20236_cov_34.179525	20236	No	NA	10	6	0	Low-quality	Genome-fragment	31.62	AAI-based (medium-confidence)	0	1
A2_NODE_225_length_20209_cov_147.721594	20209	No	NA	17	7	0	Low-quality	Genome-fragment	33.21	AAI-based (high-confidence)	0	1
A2_NODE_226_length_20204_cov_18.589607	20204	No	NA	34	12	0	Low-quality	Genome-fragment	35.04	AAI-based (high-confidence)	0	1
A2_NODE_227_length_20198_cov_33.871817	20198	No	NA	27	0	1	Not-determined	Genome-fragment	NA	NA	0	1.01	no viral genes detected
A2_NODE_228_length_20181_cov_14.910663	20181	No	NA	24	5	0	Low-quality	Genome-fragment	11.1	AAI-based (high-confidence)	0	1
A2_NODE_230_length_20099_cov_32.800589	20099	No	NA	11	0	0	Low-quality	Genome-fragment	10.29	AAI-based (medium-confidence)	0	1	no viral genes detected
A2_NODE_232_length_20056_cov_25.571521	20056	No	NA	14	1	0	Low-quality	Genome-fragment	12.6	AAI-based (medium-confidence)	0	1
A2_NODE_233_length_20006_cov_85.635206	20006	No	NA	8	4	0	Low-quality	Genome-fragment	33.24	AAI-based (medium-confidence)	0	1
A2_NODE_234_length_19969_cov_27.478457	19969	No	NA	13	6	0	Low-quality	Genome-fragment	32.52	AAI-based (high-confidence)	0	1
A2_NODE_235_length_19968_cov_21.506102	19968	No	NA	11	7	0	Low-quality	Genome-fragment	32.33	AAI-based (medium-confidence)	0	1
A2_NODE_236_length_19952_cov_30.131879	19952	No	NA	35	5	2	Low-quality	Genome-fragment	24.55	AAI-based (high-confidence)	0	1
A2_NODE_238_length_19924_cov_22.360914	19924	No	NA	37	0	1	Low-quality	Genome-fragment	24.68	AAI-based (medium-confidence)	0	1	no viral genes detected
A2_NODE_239_length_19913_cov_31.759694	19913	No	NA	8	0	0	Low-quality	Genome-fragment	33.11	AAI-based (medium-confidence)	0	1	no viral genes detected
A2_NODE_240_length_19869_cov_54.173009	19869	No	NA	26	5	0	Low-quality	Genome-fragment	24.43	AAI-based (high-confidence)	0	1
A2_NODE_241_length_19859_cov_43.386791	19859	No	NA	24	2	1	Low-quality	Genome-fragment	32.34	AAI-based (medium-confidence)	0	1
A2_NODE_242_length_19857_cov_361.686042	19857	No	NA	27	5	0	Low-quality	Genome-fragment	25.06	AAI-based (high-confidence)	0	1
A2_NODE_243_length_19804_cov_14.840093	19804	No	NA	15	4	0	Low-quality	Genome-fragment	6.55	AAI-based (medium-confidence)	0	1
A2_NODE_245_length_19769_cov_207.698539	19769	No	NA	10	5	0	Low-quality	Genome-fragment	30.42	AAI-based (medium-confidence)	0	1
A2_NODE_246_length_19769_cov_34.696612	19769	No	NA	22	2	1	Low-quality	Genome-fragment	24.98	AAI-based (high-confidence)	0	1
A2_NODE_247_length_19751_cov_379.491521	19751	Yes	16636	24	8	2	Low-quality	Genome-fragment	20.98	AAI-based (high-confidence)	15.77	1
A2_NODE_248_length_19726_cov_27.013268	19726	No	NA	18	4	0	Low-quality	Genome-fragment	8.41	AAI-based (medium-confidence)	0	1
A2_NODE_249_length_19689_cov_18.927371	19689	No	NA	18	5	0	Low-quality	Genome-fragment	11.7	AAI-based (medium-confidence)	0	1
A2_NODE_251_length_19662_cov_43.229714	19662	No	NA	30	5	0	Low-quality	Genome-fragment	8.7	HMM-based (lower-bound)	0	1
A2_NODE_253_length_19627_cov_522.782751	19627	No	NA	20	3	0	Low-quality	Genome-fragment	8.65	HMM-based (lower-bound)	0	1
A2_NODE_254_length_19589_cov_39.780178	19589	Yes	13543	19	6	2	Low-quality	Genome-fragment	4.64	AAI-based (medium-confidence)	30.86	1
A2_NODE_255_length_19511_cov_6.465409	19511	No	NA	19	5	0	Low-quality	Genome-fragment	11.28	HMM-based (lower-bound)	0	1
A2_NODE_256_length_19488_cov_61.368291	19488	No	NA	23	6	2	Low-quality	Genome-fragment	7.87	AAI-based (medium-confidence)	0	1
A2_NODE_257_length_19467_cov_34.124408	19467	No	NA	16	1	0	Medium-quality	Genome-fragment	58.75	AAI-based (medium-confidence)	0	1
A2_NODE_258_length_19455_cov_100.980876	19455	No	NA	30	2	3	Low-quality	Genome-fragment	8.11	AAI-based (medium-confidence)	0	1
A2_NODE_260_length_19366_cov_46.629072	19366	No	NA	9	7	0	Low-quality	Genome-fragment	8.06	AAI-based (high-confidence)	0	1
A2_NODE_261_length_19325_cov_15.083083	19325	No	NA	18	2	1	Low-quality	Genome-fragment	9.33	AAI-based (medium-confidence)	0	1
A2_NODE_263_length_19241_cov_8.164547	19241	No	NA	23	1	7	Low-quality	Genome-fragment	9.54	AAI-based (medium-confidence)	0	1
A2_NODE_266_length_19185_cov_7.788761	19185	No	NA	17	11	0	Low-quality	Genome-fragment	43.47	AAI-based (medium-confidence)	0	1
A2_NODE_267_length_19181_cov_11.493308	19181	No	NA	22	12	0	Low-quality	Genome-fragment	5.45	AAI-based (medium-confidence)	0	1
A2_NODE_269_length_18996_cov_167.660683	18996	No	NA	25	7	0	Low-quality	Genome-fragment	23.95	AAI-based (high-confidence)	0	1
A2_NODE_271_length_18974_cov_280.081981	18974	No	NA	25	3	0	Low-quality	Genome-fragment	29.53	AAI-based (medium-confidence)	0	1
A2_NODE_272_length_18961_cov_10.619645	18961	No	NA	9	0	0	Low-quality	Genome-fragment	10.79	AAI-based (high-confidence)	0	1	no viral genes detected
A2_NODE_274_length_18913_cov_22.678174	18913	No	NA	26	14	0	Low-quality	Genome-fragment	38.46	AAI-based (high-confidence)	0	1
A2_NODE_275_length_18910_cov_67.617873	18910	No	NA	20	3	0	Low-quality	Genome-fragment	22.34	AAI-based (high-confidence)	0	1
A2_NODE_277_length_18842_cov_41.848299	18842	No	NA	35	14	0	Low-quality	Genome-fragment	30.53	AAI-based (high-confidence)	0	1
A2_NODE_278_length_18835_cov_285.586262	18835	No	NA	18	7	1	Low-quality	Genome-fragment	30.6	AAI-based (high-confidence)	0	1
A2_NODE_279_length_18817_cov_6.125147	18817	No	NA	41	1	1	Low-quality	Genome-fragment	9.63	AAI-based (medium-confidence)	0	1
A2_NODE_280_length_18798_cov_137.899216	18798	No	NA	25	6	1	Low-quality	Genome-fragment	29.95	AAI-based (medium-confidence)	0	1
A2_NODE_281_length_18796_cov_15.897497	18796	No	NA	24	2	3	Low-quality	Genome-fragment	5.3	AAI-based (medium-confidence)	0	1
A2_NODE_282_length_18758_cov_11.829920	18758	No	NA	17	3	0	Low-quality	Genome-fragment	10.31	AAI-based (medium-confidence)	0	1
A2_NODE_283_length_18753_cov_24.621457	18753	No	NA	22	2	0	Low-quality	Genome-fragment	22.08	AAI-based (high-confidence)	0	1
A2_NODE_284_length_18728_cov_76.829594	18728	No	NA	25	10	1	Low-quality	Genome-fragment	30.91	AAI-based (high-confidence)	0	1
A2_NODE_285_length_18707_cov_35.806509	18707	No	NA	13	5	0	Low-quality	Genome-fragment	11.47	AAI-based (medium-confidence)	0	1.03
A2_NODE_287_length_18689_cov_45.571697	18689	No	NA	20	2	0	Low-quality	Genome-fragment	29.75	AAI-based (medium-confidence)	0	1
A2_NODE_290_length_18589_cov_17.461368	18589	No	NA	29	1	11	Low-quality	Genome-fragment	8.87	AAI-based (medium-confidence)	0	1
A2_NODE_291_length_18577_cov_72.273891	18577	No	NA	27	2	2	Low-quality	Genome-fragment	6.33	AAI-based (high-confidence)	0	1
A2_NODE_293_length_18527_cov_16.804190	18527	No	NA	4	4	0	Low-quality	Genome-fragment	8.21	AAI-based (high-confidence)	0	1
A2_NODE_294_length_18485_cov_47.217797	18485	No	NA	24	7	2	Low-quality	Genome-fragment	15.81	AAI-based (high-confidence)	0	1
A2_NODE_297_length_18426_cov_67.412933	18426	No	NA	9	1	0	Low-quality	Genome-fragment	28.13	AAI-based (medium-confidence)	0	1
A2_NODE_299_length_18378_cov_21.637559	18378	No	NA	16	5	0	Low-quality	Genome-fragment	10.09	AAI-based (medium-confidence)	0	1
A2_NODE_300_length_18364_cov_21.998689	18364	No	NA	18	0	0	Low-quality	Genome-fragment	11.48	AAI-based (high-confidence)	0	1	no viral genes detected
A2_NODE_301_length_18316_cov_18.405838	18316	No	NA	31	1	1	Low-quality	Genome-fragment	9.85	AAI-based (medium-confidence)	0	1
A2_NODE_302_length_18305_cov_235.972822	18305	No	NA	29	3	0	Low-quality	Genome-fragment	23.15	AAI-based (high-confidence)	0	1
A2_NODE_303_length_18305_cov_16.125041	18305	No	NA	34	0	3	Low-quality	Genome-fragment	22.05	AAI-based (medium-confidence)	0	1.1	no viral genes detected
A2_NODE_304_length_18300_cov_122.309784	18300	No	NA	15	0	1	Low-quality	Genome-fragment	5.12	AAI-based (medium-confidence)	0	1	no viral genes detected
A2_NODE_305_length_18274_cov_5.058510	18274	No	NA	20	6	0	Low-quality	Genome-fragment	33.2	AAI-based (medium-confidence)	0	1
A2_NODE_306_length_18270_cov_84.023772	18270	No	NA	20	10	0	Low-quality	Genome-fragment	31.27	AAI-based (high-confidence)	0	1
A2_NODE_307_length_18255_cov_10.958352	18255	No	NA	27	1	1	Low-quality	Genome-fragment	11.16	HMM-based (lower-bound)	0	1
A2_NODE_308_length_18252_cov_7.667912	18252	No	NA	20	4	0	Low-quality	Genome-fragment	2.1	HMM-based (lower-bound)	0	1.12
A2_NODE_310_length_18217_cov_26.299251	18217	No	NA	24	5	0	Low-quality	Genome-fragment	8.55	AAI-based (medium-confidence)	0	1
A2_NODE_311_length_18210_cov_91.820435	18210	No	NA	31	1	5	Low-quality	Genome-fragment	7.28	HMM-based (lower-bound)	0	1
A2_NODE_312_length_18195_cov_48.645700	18195	No	NA	7	1	0	Low-quality	Genome-fragment	10.36	AAI-based (high-confidence)	0	1
A2_NODE_314_length_18171_cov_26.260102	18171	No	NA	34	5	0	Low-quality	Genome-fragment	22.91	AAI-based (medium-confidence)	0	1
A2_NODE_315_length_18147_cov_7.837331	18147	No	NA	19	13	0	Low-quality	Genome-fragment	9.49	AAI-based (medium-confidence)	0	1
A2_NODE_317_length_18126_cov_74.206629	18126	No	NA	27	8	0	Low-quality	Genome-fragment	48.78	AAI-based (medium-confidence)	0	1
A2_NODE_318_length_18120_cov_48.530639	18120	No	NA	32	1	0	Low-quality	Genome-fragment	11.73	HMM-based (lower-bound)	0	1
A2_NODE_320_length_18016_cov_137.992595	18016	No	NA	19	9	0	Low-quality	Genome-fragment	29.79	AAI-based (high-confidence)	0	1
A2_NODE_321_length_18012_cov_27.681684	18012	No	NA	16	0	1	Low-quality	Genome-fragment	9.22	AAI-based (medium-confidence)	0	1	no viral genes detected
A2_NODE_322_length_18012_cov_10.706131	18012	Yes	16420	6	1	1	Low-quality	Genome-fragment	15.67	AAI-based (high-confidence)	8.84	1
A2_NODE_323_length_17995_cov_7.590635	17995	No	NA	24	1	1	Low-quality	Genome-fragment	8.98	HMM-based (lower-bound)	0	1
A2_NODE_324_length_17969_cov_84.489282	17969	No	NA	35	0	0	Not-determined	Genome-fragment	NA	NA	0	1	no viral genes detected
A2_NODE_326_length_17938_cov_33.158083	17938	No	NA	23	2	0	Low-quality	Genome-fragment	9.64	AAI-based (medium-confidence)	0	1
A2_NODE_327_length_17904_cov_51.228136	17904	No	NA	38	2	3	Low-quality	Genome-fragment	4.84	AAI-based (medium-confidence)	0	1
A2_NODE_328_length_17901_cov_7.715230	17901	No	NA	15	2	0	Low-quality	Genome-fragment	14.93	HMM-based (lower-bound)	0	1
A2_NODE_329_length_17891_cov_28.694158	17891	No	NA	25	5	0	Low-quality	Genome-fragment	29.12	AAI-based (high-confidence)	0	1
A2_NODE_330_length_17874_cov_66.227791	17874	No	NA	19	1	0	Low-quality	Genome-fragment	16.87	AAI-based (medium-confidence)	0	1
A2_NODE_331_length_17835_cov_9.411417	17835	No	NA	13	3	0	Low-quality	Genome-fragment	5.64	AAI-based (medium-confidence)	0	1
A2_NODE_332_length_17810_cov_7.724134	17810	No	NA	22	5	1	Low-quality	Genome-fragment	21.9	AAI-based (high-confidence)	0	1
A2_NODE_333_length_17809_cov_8.158387	17809	No	NA	9	2	0	Low-quality	Genome-fragment	9.04	HMM-based (lower-bound)	0	1.01
A2_NODE_334_length_17800_cov_13.228684	17800	No	NA	25	1	5	Low-quality	Genome-fragment	7.31	AAI-based (medium-confidence)	0	1
A2_NODE_335_length_17792_cov_11.856966	17792	No	NA	30	10	1	Low-quality	Genome-fragment	22.48	AAI-based (high-confidence)	0	1
A2_NODE_336_length_17764_cov_11.441809	17764	No	NA	22	2	0	Low-quality	Genome-fragment	2.98	AAI-based (medium-confidence)	0	1.01
A2_NODE_337_length_17758_cov_11.410495	17758	No	NA	14	1	0	Low-quality	Genome-fragment	7.55	HMM-based (lower-bound)	0	1
A2_NODE_338_length_17747_cov_58.747796	17747	No	NA	10	1	0	Low-quality	Genome-fragment	11.19	AAI-based (medium-confidence)	0	1
A2_NODE_339_length_17740_cov_61.804750	17740	No	NA	23	4	0	High-quality	High-quality	100.0	AAI-based (high-confidence)	0	1
A2_NODE_340_length_17733_cov_16.709526	17733	No	NA	17	1	0	Low-quality	Genome-fragment	9.75	AAI-based (medium-confidence)	0	1.04
A2_NODE_341_length_17701_cov_8.460274	17701	Yes	14263	10	2	1	Low-quality	Genome-fragment	3.91	AAI-based (medium-confidence)	19.42	1
A2_NODE_342_length_17688_cov_82.260307	17688	No	NA	22	4	0	Low-quality	Genome-fragment	22.37	AAI-based (high-confidence)	0	1
A2_NODE_343_length_17666_cov_107.604509	17666	No	NA	25	4	2	Low-quality	Genome-fragment	21.75	AAI-based (high-confidence)	0	1
A2_NODE_344_length_17654_cov_51.424001	17654	No	NA	18	1	0	Medium-quality	Genome-fragment	60.25	AAI-based (high-confidence)	0	1
A2_NODE_345_length_17652_cov_19.573564	17652	No	NA	23	11	0	Low-quality	Genome-fragment	46.87	AAI-based (medium-confidence)	0	1
A2_NODE_346_length_17593_cov_38.386874	17593	No	NA	16	1	3	Low-quality	Genome-fragment	9.42	HMM-based (lower-bound)	0	1
A2_NODE_347_length_17583_cov_37.797923	17583	No	NA	25	8	0	Medium-quality	Genome-fragment	50.38	AAI-based (high-confidence)	0	1.25	low-confidence DTR
A2_NODE_348_length_17581_cov_12.581080	17581	No	NA	24	5	0	Low-quality	Genome-fragment	3.21	HMM-based (lower-bound)	0	1
A2_NODE_349_length_17575_cov_118.367979	17575	No	NA	29	3	0	Low-quality	Genome-fragment	49.96	AAI-based (high-confidence)	0	1
A2_NODE_350_length_17569_cov_18.486125	17569	No	NA	35	7	0	Low-quality	Genome-fragment	30.48	AAI-based (high-confidence)	0	1
A2_NODE_351_length_17568_cov_6.895677	17568	No	NA	17	5	0	Low-quality	Genome-fragment	9.87	AAI-based (medium-confidence)	0	1
A2_NODE_352_length_17558_cov_7.148774	17558	No	NA	22	3	0	Low-quality	Genome-fragment	6.65	AAI-based (medium-confidence)	0	1
A2_NODE_353_length_17530_cov_61.547010	17530	No	NA	17	5	1	Low-quality	Genome-fragment	7.28	AAI-based (medium-confidence)	0	1.01
A2_NODE_354_length_17501_cov_24.022584	17501	No	NA	33	1	2	Low-quality	Genome-fragment	4.03	HMM-based (lower-bound)	0	1
A2_NODE_355_length_17500_cov_86.146632	17500	No	NA	19	6	0	Low-quality	Genome-fragment	32.83	AAI-based (high-confidence)	0	1
A2_NODE_356_length_17496_cov_7.175563	17496	No	NA	6	0	0	Low-quality	Genome-fragment	9.71	AAI-based (high-confidence)	0	1	no viral genes detected
A2_NODE_357_length_17486_cov_6.985371	17486	No	NA	19	0	0	Not-determined	Genome-fragment	NA	NA	0	1	no viral genes detected
A2_NODE_358_length_17481_cov_11.140709	17481	No	NA	25	1	2	Low-quality	Genome-fragment	5.95	AAI-based (medium-confidence)	0	1
A2_NODE_359_length_17468_cov_233.738644	17468	No	NA	46	1	0	Low-quality	Genome-fragment	9.72	AAI-based (high-confidence)	0	1.01
A2_NODE_360_length_17466_cov_30.504566	17466	No	NA	23	0	1	Not-determined	Genome-fragment	NA	NA	0	1	no viral genes detected
A2_NODE_361_length_17464_cov_12.603021	17464	No	NA	11	0	1	Not-determined	Genome-fragment	NA	NA	0	1.16	no viral genes detected
A2_NODE_362_length_17429_cov_134.591689	17429	No	NA	17	2	0	Low-quality	Genome-fragment	9.59	AAI-based (medium-confidence)	0	1
A2_NODE_363_length_17392_cov_30.796332	17392	No	NA	22	7	1	Low-quality	Genome-fragment	27.71	AAI-based (medium-confidence)	0	1
A2_NODE_364_length_17376_cov_19.833612	17376	No	NA	23	9	0	Low-quality	Genome-fragment	3.51	AAI-based (medium-confidence)	0	1
A2_NODE_365_length_17356_cov_69.062251	17356	No	NA	24	7	0	Low-quality	Genome-fragment	21.31	AAI-based (high-confidence)	0	1
A2_NODE_366_length_17348_cov_18.407390	17348	No	NA	19	2	0	Low-quality	Genome-fragment	31.08	AAI-based (medium-confidence)	0	1
A2_NODE_367_length_17342_cov_29.483543	17342	No	NA	21	1	0	Low-quality	Genome-fragment	8.51	HMM-based (lower-bound)	0	1
A2_NODE_368_length_17284_cov_94.916826	17284	No	NA	10	2	0	Low-quality	Genome-fragment	7.8	AAI-based (medium-confidence)	0	1
A2_NODE_370_length_17222_cov_61.125124	17222	No	NA	14	1	1	Low-quality	Genome-fragment	9.01	AAI-based (medium-confidence)	0	1
A2_NODE_373_length_17192_cov_84.350820	17192	No	NA	18	4	0	Low-quality	Genome-fragment	10.43	AAI-based (high-confidence)	0	1
A2_NODE_374_length_17185_cov_9.356743	17185	No	NA	15	8	0	Low-quality	Genome-fragment	28.18	AAI-based (high-confidence)	0	1
A2_NODE_375_length_17179_cov_5.776512	17179	No	NA	18	9	0	Low-quality	Genome-fragment	5.9	AAI-based (medium-confidence)	0	1.01
A2_NODE_376_length_17176_cov_72.897202	17176	No	NA	20	3	1	Low-quality	Genome-fragment	20.22	AAI-based (high-confidence)	0	1
A2_NODE_379_length_17140_cov_45.802341	17140	No	NA	18	3	0	Low-quality	Genome-fragment	20.15	AAI-based (medium-confidence)	0	1
A2_NODE_382_length_17089_cov_80.793472	17089	No	NA	20	9	0	Low-quality	Genome-fragment	30.04	AAI-based (medium-confidence)	0	1
A2_NODE_384_length_17041_cov_66.961380	17041	No	NA	18	2	1	Low-quality	Genome-fragment	13.02	AAI-based (medium-confidence)	0	1
A2_NODE_385_length_17032_cov_64.309183	17032	No	NA	14	2	1	Low-quality	Genome-fragment	28.98	AAI-based (high-confidence)	0	1
A2_NODE_386_length_16999_cov_21.490144	16999	No	NA	34	11	0	Low-quality	Genome-fragment	19.79	AAI-based (medium-confidence)	0	1
A2_NODE_387_length_16945_cov_13.902368	16945	No	NA	27	8	0	Low-quality	Genome-fragment	27.99	AAI-based (medium-confidence)	0	1
A2_NODE_388_length_16935_cov_34.347156	16935	No	NA	13	2	2	Low-quality	Genome-fragment	5.53	AAI-based (medium-confidence)	0	1
A2_NODE_389_length_16931_cov_71.026665	16931	No	NA	8	3	0	Low-quality	Genome-fragment	27.72	AAI-based (medium-confidence)	0	1
A2_NODE_392_length_16878_cov_21.846401	16878	No	NA	17	11	0	Low-quality	Genome-fragment	48.0	AAI-based (high-confidence)	0	1
A2_NODE_393_length_16870_cov_21.095450	16870	No	NA	13	1	0	Low-quality	Genome-fragment	24.81	HMM-based (lower-bound)	0	1
A2_NODE_394_length_16864_cov_6.632994	16864	No	NA	17	0	2	Low-quality	Genome-fragment	23.15	AAI-based (medium-confidence)	0	1	no viral genes detected
A2_NODE_395_length_16859_cov_14.505534	16859	No	NA	33	8	0	Low-quality	Genome-fragment	20.7	AAI-based (high-confidence)	0	1
A2_NODE_398_length_16821_cov_10.649529	16821	No	NA	15	2	0	Low-quality	Genome-fragment	10.36	AAI-based (medium-confidence)	0	1
A2_NODE_399_length_16814_cov_194.499672	16814	No	NA	23	4	0	Low-quality	Genome-fragment	16.85	HMM-based (lower-bound)	0	1
A2_NODE_400_length_16802_cov_10.310085	16802	No	NA	16	5	0	Low-quality	Genome-fragment	10.3	AAI-based (medium-confidence)	0	1
A2_NODE_401_length_16800_cov_27.565004	16800	No	NA	18	6	0	Low-quality	Genome-fragment	27.15	AAI-based (medium-confidence)	0	1
A2_NODE_402_length_16794_cov_11.122588	16794	No	NA	15	1	1	Low-quality	Genome-fragment	26.08	AAI-based (high-confidence)	0	1
A2_NODE_404_length_16774_cov_58.823315	16774	No	NA	21	7	0	Low-quality	Genome-fragment	26.24	AAI-based (high-confidence)	0	1
A2_NODE_405_length_16767_cov_171.630984	16767	No	NA	28	3	0	Low-quality	Genome-fragment	20.36	AAI-based (high-confidence)	0	1
A2_NODE_408_length_16643_cov_39.795093	16643	No	NA	40	2	3	Low-quality	Genome-fragment	5.75	AAI-based (medium-confidence)	0	1
A2_NODE_410_length_16599_cov_403.426136	16599	No	NA	12	8	0	Low-quality	Genome-fragment	26.49	AAI-based (high-confidence)	0	1
A2_NODE_412_length_16589_cov_8.321640	16589	No	NA	17	7	0	Low-quality	Genome-fragment	27.47	AAI-based (high-confidence)	0	1.34
A2_NODE_414_length_16553_cov_16.955752	16553	No	NA	9	1	0	Low-quality	Genome-fragment	18.05	AAI-based (medium-confidence)	0	1
A2_NODE_415_length_16538_cov_471.081599	16538	No	NA	29	10	0	Low-quality	Genome-fragment	27.4	AAI-based (high-confidence)	0	1
A2_NODE_416_length_16532_cov_45.041755	16532	No	NA	22	2	0	Low-quality	Genome-fragment	20.95	AAI-based (high-confidence)	0	1
A2_NODE_417_length_16529_cov_21.924062	16529	No	NA	35	10	0	Low-quality	Genome-fragment	40.29	AAI-based (medium-confidence)	0	1
A2_NODE_418_length_16507_cov_69.277170	16507	No	NA	20	3	0	Low-quality	Genome-fragment	3.18	HMM-based (lower-bound)	0	1.02
A2_NODE_419_length_16503_cov_202.634971	16503	No	NA	22	7	0	Low-quality	Genome-fragment	27.74	AAI-based (high-confidence)	0	1
A2_NODE_421_length_16488_cov_16.102294	16488	No	NA	7	2	0	Low-quality	Genome-fragment	25.73	AAI-based (medium-confidence)	0	1
A2_NODE_423_length_16452_cov_58.990913	16452	No	NA	9	1	0	Low-quality	Genome-fragment	4.99	AAI-based (high-confidence)	0	1
A2_NODE_424_length_16440_cov_22.299054	16440	No	NA	19	3	0	Low-quality	Genome-fragment	24.46	AAI-based (medium-confidence)	0	1
A2_NODE_426_length_16431_cov_18.565462	16431	No	NA	32	2	0	Low-quality	Genome-fragment	16.58	HMM-based (lower-bound)	0	1
A2_NODE_427_length_16409_cov_30.852330	16409	No	NA	26	7	1	Low-quality	Genome-fragment	20.15	AAI-based (high-confidence)	0	1
A2_NODE_428_length_16401_cov_1104.369999	16401	No	NA	22	4	0	Low-quality	Genome-fragment	20.75	AAI-based (high-confidence)	0	1
A2_NODE_430_length_16379_cov_70.063832	16379	No	NA	7	0	0	Low-quality	Genome-fragment	9.16	AAI-based (high-confidence)	0	1	no viral genes detected
A2_NODE_431_length_16376_cov_20.542062	16376	No	NA	7	1	0	Low-quality	Genome-fragment	8.8	AAI-based (medium-confidence)	0	1
A2_NODE_434_length_16316_cov_33.212103	16316	No	NA	11	6	0	Low-quality	Genome-fragment	1.53	HMM-based (lower-bound)	0	1.05
A2_NODE_436_length_16308_cov_9.678952	16308	No	NA	22	1	2	Low-quality	Genome-fragment	8.96	AAI-based (high-confidence)	0	1
A2_NODE_437_length_16297_cov_90.070065	16297	No	NA	29	10	0	Low-quality	Genome-fragment	26.75	AAI-based (high-confidence)	0	1
A2_NODE_438_length_16287_cov_8.063147	16287	No	NA	19	1	0	Low-quality	Genome-fragment	9.09	HMM-based (lower-bound)	0	1
A2_NODE_439_length_16279_cov_14.891580	16279	No	NA	19	14	0	Low-quality	Genome-fragment	34.45	AAI-based (high-confidence)	0	1
A2_NODE_440_length_16244_cov_41.481191	16244	No	NA	22	9	0	Low-quality	Genome-fragment	20.5	AAI-based (high-confidence)	0	1
A2_NODE_441_length_16240_cov_6.928638	16240	No	NA	15	3	0	Low-quality	Genome-fragment	15.03	HMM-based (lower-bound)	0	1.47
A2_NODE_444_length_16202_cov_8.542206	16202	No	NA	18	6	0	Low-quality	Genome-fragment	34.29	HMM-based (lower-bound)	0	1
A2_NODE_445_length_16193_cov_8.617363	16193	No	NA	17	7	0	Low-quality	Genome-fragment	9.58	AAI-based (medium-confidence)	0	1
A2_NODE_446_length_16187_cov_192.889784	16187	No	NA	12	1	0	Low-quality	Genome-fragment	8.63	AAI-based (medium-confidence)	0	1
A2_NODE_448_length_16173_cov_17.109815	16173	No	NA	31	4	0	Low-quality	Genome-fragment	14.89	HMM-based (lower-bound)	0	1
A2_NODE_450_length_16144_cov_113.954006	16144	No	NA	16	9	0	Low-quality	Genome-fragment	25.98	AAI-based (high-confidence)	0	1
A2_NODE_452_length_16133_cov_20.023013	16133	No	NA	15	1	0	Medium-quality	Genome-fragment	63.94	AAI-based (medium-confidence)	0	1
A2_NODE_453_length_16123_cov_40.540453	16123	No	NA	11	0	1	Not-determined	Genome-fragment	NA	NA	0	1	no viral genes detected
A2_NODE_454_length_16119_cov_83.171937	16119	No	NA	17	0	0	Not-determined	Genome-fragment	NA	NA	0	1	no viral genes detected
A2_NODE_456_length_16110_cov_20.821800	16110	No	NA	20	0	9	Low-quality	Genome-fragment	7.86	AAI-based (medium-confidence)	0	1	no viral genes detected
A2_NODE_457_length_16102_cov_17.390416	16102	No	NA	23	2	0	Low-quality	Genome-fragment	1.32	HMM-based (lower-bound)	0	1
A2_NODE_460_length_16081_cov_20.471234	16081	No	NA	3	3	0	Low-quality	Genome-fragment	6.68	AAI-based (high-confidence)	0	1
A2_NODE_461_length_16063_cov_7.861382	16063	No	NA	16	1	0	Low-quality	Genome-fragment	9.88	AAI-based (high-confidence)	0	1
A2_NODE_463_length_16037_cov_94.981166	16037	No	NA	12	9	0	Low-quality	Genome-fragment	8.29	AAI-based (medium-confidence)	0	1
A2_NODE_464_length_16032_cov_23.509858	16032	No	NA	3	1	0	Low-quality	Genome-fragment	17.07	AAI-based (high-confidence)	0	1
A2_NODE_465_length_16032_cov_10.737122	16032	No	NA	5	2	0	Low-quality	Genome-fragment	8.29	HMM-based (lower-bound)	0	1
A2_NODE_466_length_16030_cov_10.053709	16030	No	NA	21	0	0	Not-determined	Genome-fragment	NA	NA	0	1.8	no viral genes detected; high kmer_freq may indicate large duplication; low-confidence DTR
A2_NODE_467_length_16020_cov_11.021735	16020	No	NA	18	6	0	Low-quality	Genome-fragment	7.62	AAI-based (medium-confidence)	0	1
A2_NODE_468_length_15993_cov_20.430606	15993	No	NA	6	1	0	Low-quality	Genome-fragment	9.01	AAI-based (medium-confidence)	0	1
A2_NODE_469_length_15987_cov_266.398318	15987	No	NA	24	3	2	Low-quality	Genome-fragment	19.66	AAI-based (high-confidence)	0	1
A2_NODE_470_length_15982_cov_234.517298	15982	No	NA	20	8	0	Low-quality	Genome-fragment	20.22	AAI-based (medium-confidence)	0	1
A2_NODE_471_length_15979_cov_34.001633	15979	No	NA	28	5	0	Low-quality	Genome-fragment	28.66	AAI-based (medium-confidence)	0	1
A2_NODE_473_length_15973_cov_6.377434	15973	No	NA	7	1	0	Low-quality	Genome-fragment	10.16	AAI-based (medium-confidence)	0	1
A2_NODE_474_length_15955_cov_9.431069	15955	No	NA	26	10	0	Low-quality	Genome-fragment	27.61	AAI-based (high-confidence)	0	1
A2_NODE_475_length_15946_cov_92.629476	15946	No	NA	16	2	0	Low-quality	Genome-fragment	18.67	HMM-based (lower-bound)	0	1
A2_NODE_476_length_15944_cov_7.095538	15944	No	NA	26	1	0	Low-quality	Genome-fragment	20.74	HMM-based (lower-bound)	0	1
A2_NODE_477_length_15942_cov_67.839177	15942	No	NA	15	1	0	Low-quality	Genome-fragment	6.0	HMM-based (lower-bound)	0	1.03
A2_NODE_479_length_15926_cov_46.681936	15926	No	NA	16	1	0	Low-quality	Genome-fragment	3.86	AAI-based (medium-confidence)	0	1
A2_NODE_482_length_15894_cov_10.778648	15894	No	NA	26	0	1	Not-determined	Genome-fragment	NA	NA	0	1	no viral genes detected
A2_NODE_485_length_15865_cov_57.899494	15865	No	NA	7	0	0	Low-quality	Genome-fragment	8.73	AAI-based (medium-confidence)	0	1	no viral genes detected
A2_NODE_487_length_15844_cov_11.651023	15844	No	NA	31	4	1	Low-quality	Genome-fragment	19.97	AAI-based (high-confidence)	0	1
A2_NODE_488_length_15839_cov_8.065890	15839	No	NA	21	1	2	Low-quality	Genome-fragment	6.18	AAI-based (medium-confidence)	0	1
A2_NODE_490_length_15815_cov_8.590990	15815	No	NA	12	0	0	Not-determined	Genome-fragment	NA	NA	0	1	no viral genes detected
A2_NODE_491_length_15799_cov_73.241044	15799	No	NA	11	1	0	Low-quality	Genome-fragment	8.09	AAI-based (medium-confidence)	0	1
A2_NODE_492_length_15799_cov_11.661268	15799	No	NA	32	8	0	Low-quality	Genome-fragment	26.63	AAI-based (high-confidence)	0	1
A2_NODE_493_length_15780_cov_21.671288	15780	No	NA	27	9	1	Low-quality	Genome-fragment	19.94	AAI-based (high-confidence)	0	1
A2_NODE_494_length_15779_cov_62.646973	15779	No	NA	20	0	8	Low-quality	Genome-fragment	6.94	AAI-based (medium-confidence)	0	1	no viral genes detected
A2_NODE_495_length_15738_cov_334.860741	15738	No	NA	8	4	0	Low-quality	Genome-fragment	24.65	AAI-based (medium-confidence)	0	1
A2_NODE_496_length_15737_cov_44.820112	15737	No	NA	21	1	1	Low-quality	Genome-fragment	14.1	AAI-based (medium-confidence)	0	1
A2_NODE_497_length_15731_cov_20.002679	15731	No	NA	20	6	0	Low-quality	Genome-fragment	25.03	AAI-based (medium-confidence)	0	1.43
A2_NODE_498_length_15720_cov_59.255282	15720	No	NA	14	4	0	Low-quality	Genome-fragment	8.73	AAI-based (high-confidence)	0	1
A2_NODE_499_length_15717_cov_130.539139	15717	No	NA	15	2	0	Low-quality	Genome-fragment	18.26	HMM-based (lower-bound)	0	1
A2_NODE_500_length_15717_cov_15.741029	15717	No	NA	23	7	0	Low-quality	Genome-fragment	18.29	AAI-based (medium-confidence)	0	1
A2_NODE_502_length_15696_cov_228.671377	15696	No	NA	15	6	0	Low-quality	Genome-fragment	25.46	AAI-based (high-confidence)	0	1
A2_NODE_503_length_15669_cov_8.534584	15669	No	NA	22	11	0	Low-quality	Genome-fragment	34.41	AAI-based (medium-confidence)	0	1.09
A2_NODE_505_length_15665_cov_18.391095	15665	No	NA	22	0	3	Low-quality	Genome-fragment	8.7	AAI-based (medium-confidence)	0	1	no viral genes detected
A2_NODE_507_length_15659_cov_22.570367	15659	No	NA	20	9	0	Low-quality	Genome-fragment	28.76	AAI-based (medium-confidence)	0	1
A2_NODE_510_length_15632_cov_7.078321	15632	No	NA	7	0	0	Low-quality	Genome-fragment	8.68	AAI-based (high-confidence)	0	1	no viral genes detected
A2_NODE_511_length_15625_cov_9.210918	15625	No	NA	18	5	1	Low-quality	Genome-fragment	24.89	AAI-based (medium-confidence)	0	1
A2_NODE_513_length_15590_cov_6.457161	15590	No	NA	16	6	0	Low-quality	Genome-fragment	7.67	AAI-based (medium-confidence)	0	1
A2_NODE_514_length_15582_cov_5.504605	15582	Yes	7345	28	3	3	Low-quality	Genome-fragment	2.45	AAI-based (high-confidence)	52.86	1
A2_NODE_517_length_15558_cov_107.711991	15558	No	NA	14	8	0	Low-quality	Genome-fragment	24.81	AAI-based (high-confidence)	0	1
A2_NODE_518_length_15513_cov_15.648402	15513	No	NA	7	1	0	Low-quality	Genome-fragment	15.04	AAI-based (high-confidence)	0	1
A2_NODE_519_length_15511_cov_45.581134	15511	No	NA	19	0	4	Low-quality	Genome-fragment	8.34	AAI-based (high-confidence)	0	1	no viral genes detected
A2_NODE_520_length_15507_cov_37.171628	15507	No	NA	23	1	0	Low-quality	Genome-fragment	10.99	HMM-based (lower-bound)	0	1
A2_NODE_522_length_15494_cov_78.923959	15494	No	NA	14	7	0	Low-quality	Genome-fragment	28.48	AAI-based (high-confidence)	0	1
A2_NODE_523_length_15490_cov_7.643019	15490	No	NA	20	3	0	Low-quality	Genome-fragment	25.59	AAI-based (high-confidence)	0	1
A2_NODE_524_length_15478_cov_9.310251	15478	No	NA	20	4	1	Low-quality	Genome-fragment	24.49	AAI-based (high-confidence)	0	1
A2_NODE_525_length_15474_cov_74.186134	15474	No	NA	12	1	1	Low-quality	Genome-fragment	1.51	AAI-based (medium-confidence)	0	1
A2_NODE_526_length_15461_cov_28.731209	15461	No	NA	17	3	0	Low-quality	Genome-fragment	48.86	AAI-based (medium-confidence)	0	1
A2_NODE_528_length_15397_cov_141.937948	15397	No	NA	19	7	0	Low-quality	Genome-fragment	25.39	AAI-based (medium-confidence)	0	1
A2_NODE_529_length_15395_cov_13.037093	15395	No	NA	5	2	0	Low-quality	Genome-fragment	9.8	HMM-based (lower-bound)	0	1
A2_NODE_531_length_15388_cov_10.517642	15388	No	NA	27	0	0	Not-determined	Genome-fragment	NA	NA	0	1.09	no viral genes detected
A2_NODE_532_length_15379_cov_22.934482	15379	No	NA	20	5	0	Low-quality	Genome-fragment	8.33	AAI-based (high-confidence)	0	1
A2_NODE_535_length_15340_cov_20.020412	15340	No	NA	18	6	0	Low-quality	Genome-fragment	19.37	AAI-based (high-confidence)	0	1
A2_NODE_537_length_15334_cov_9.713201	15334	No	NA	27	14	0	Low-quality	Genome-fragment	25.82	AAI-based (high-confidence)	0	1
A2_NODE_538_length_15330_cov_6.311424	15330	No	NA	17	3	2	Low-quality	Genome-fragment	24.05	AAI-based (high-confidence)	0	1
A2_NODE_539_length_15319_cov_13.558504	15319	No	NA	3	0	0	Low-quality	Genome-fragment	4.67	AAI-based (medium-confidence)	0	1.19	no viral genes detected
A2_NODE_540_length_15315_cov_7.610616	15315	No	NA	27	14	0	Low-quality	Genome-fragment	39.92	AAI-based (medium-confidence)	0	1
A2_NODE_543_length_15308_cov_18.467777	15308	No	NA	27	3	0	Low-quality	Genome-fragment	18.21	AAI-based (medium-confidence)	0	1
A2_NODE_544_length_15301_cov_26.198019	15301	No	NA	19	7	0	Low-quality	Genome-fragment	19.27	AAI-based (medium-confidence)	0	1
A2_NODE_545_length_15291_cov_14.361906	15291	No	NA	24	11	0	Low-quality	Genome-fragment	24.94	AAI-based (medium-confidence)	0	1
A2_NODE_549_length_15258_cov_16.228771	15258	No	NA	24	4	0	Low-quality	Genome-fragment	19.3	AAI-based (high-confidence)	0	1
A2_NODE_550_length_15232_cov_4.550833	15232	No	NA	18	4	0	Low-quality	Genome-fragment	19.2	AAI-based (medium-confidence)	0	1
A2_NODE_552_length_15227_cov_11.366794	15227	No	NA	12	9	0	Low-quality	Genome-fragment	8.45	AAI-based (medium-confidence)	0	1
A2_NODE_553_length_15200_cov_19.274810	15200	No	NA	14	5	0	Low-quality	Genome-fragment	30.76	AAI-based (medium-confidence)	0	1
A2_NODE_554_length_15191_cov_22.308734	15191	No	NA	23	11	1	Low-quality	Genome-fragment	8.64	AAI-based (high-confidence)	0	1
A2_NODE_555_length_15185_cov_16.238202	15185	Yes	14543	9	1	1	Low-quality	Genome-fragment	4.8	AAI-based (medium-confidence)	4.23	1
A2_NODE_556_length_15181_cov_18.882322	15181	No	NA	22	4	0	Low-quality	Genome-fragment	25.11	AAI-based (high-confidence)	0	1
A2_NODE_557_length_15160_cov_49.917378	15160	No	NA	30	6	0	Low-quality	Genome-fragment	25.95	AAI-based (high-confidence)	0	1
A2_NODE_559_length_15156_cov_859.436594	15156	No	NA	12	5	0	Low-quality	Genome-fragment	24.28	AAI-based (medium-confidence)	0	1
A2_NODE_560_length_15155_cov_12.324172	15155	No	NA	22	5	1	Low-quality	Genome-fragment	7.14	AAI-based (medium-confidence)	0	1
A2_NODE_561_length_15150_cov_31.157204	15150	No	NA	9	3	0	Low-quality	Genome-fragment	47.28	AAI-based (medium-confidence)	0	1
A2_NODE_562_length_15149_cov_5.896250	15149	No	NA	25	1	0	Low-quality	Genome-fragment	5.71	AAI-based (medium-confidence)	0	1
A2_NODE_563_length_15143_cov_20.371090	15143	No	NA	7	2	0	Low-quality	Genome-fragment	23.38	AAI-based (medium-confidence)	0	1
A2_NODE_564_length_15131_cov_12.774144	15131	No	NA	19	1	0	Low-quality	Genome-fragment	3.92	HMM-based (lower-bound)	0	1
A2_NODE_567_length_15099_cov_15.907272	15099	No	NA	24	1	5	Low-quality	Genome-fragment	7.86	AAI-based (medium-confidence)	0	1
A2_NODE_568_length_15096_cov_21.437737	15096	No	NA	8	0	0	Low-quality	Genome-fragment	8.54	AAI-based (high-confidence)	0	1	no viral genes detected
A2_NODE_569_length_15091_cov_54.180234	15091	No	NA	15	1	2	Low-quality	Genome-fragment	7.44	AAI-based (medium-confidence)	0	1
A2_NODE_570_length_15088_cov_11.532562	15088	No	NA	7	0	0	Low-quality	Genome-fragment	8.23	AAI-based (high-confidence)	0	1	no viral genes detected
A2_NODE_572_length_15056_cov_10.885541	15056	No	NA	9	3	0	Low-quality	Genome-fragment	24.76	AAI-based (medium-confidence)	0	1
A2_NODE_574_length_15040_cov_5.937204	15040	No	NA	17	7	0	Low-quality	Genome-fragment	22.96	AAI-based (high-confidence)	0	1
A2_NODE_575_length_15034_cov_17.609253	15034	No	NA	4	4	0	Low-quality	Genome-fragment	5.76	AAI-based (medium-confidence)	0	1.09
A2_NODE_576_length_15034_cov_9.591895	15034	No	NA	13	3	0	Low-quality	Genome-fragment	25.9	AAI-based (medium-confidence)	0	1
A2_NODE_579_length_14988_cov_18.245028	14988	No	NA	23	12	0	Low-quality	Genome-fragment	24.15	AAI-based (high-confidence)	0	1
A2_NODE_580_length_14979_cov_6.032565	14979	No	NA	19	3	0	Low-quality	Genome-fragment	8.21	AAI-based (high-confidence)	0	1
A2_NODE_582_length_14964_cov_16.294118	14964	No	NA	6	0	0	Not-determined	Genome-fragment	NA	NA	0	1.2	no viral genes detected
A2_NODE_583_length_14953_cov_53.088133	14953	No	NA	13	5	0	Low-quality	Genome-fragment	8.22	AAI-based (medium-confidence)	0	1
A2_NODE_584_length_14949_cov_22.049617	14949	No	NA	30	0	2	Low-quality	Genome-fragment	8.18	AAI-based (high-confidence)	0	1	no viral genes detected
A2_NODE_585_length_14912_cov_21.018173	14912	No	NA	25	3	2	Low-quality	Genome-fragment	7.51	AAI-based (medium-confidence)	0	1
A2_NODE_587_length_14893_cov_10.869457	14893	Yes	5793	24	8	5	Low-quality	Genome-fragment	1.59	AAI-based (medium-confidence)	61.1	1
A2_NODE_588_length_14875_cov_28.908907	14875	No	NA	21	6	0	Low-quality	Genome-fragment	44.81	AAI-based (high-confidence)	0	1
A2_NODE_589_length_14873_cov_99.030841	14873	No	NA	13	4	0	Low-quality	Genome-fragment	8.18	AAI-based (medium-confidence)	0	1
A2_NODE_590_length_14867_cov_37.561302	14867	No	NA	14	4	0	Low-quality	Genome-fragment	8.35	AAI-based (medium-confidence)	0	1
A2_NODE_591_length_14859_cov_6.489395	14859	No	NA	15	4	0	Low-quality	Genome-fragment	13.72	AAI-based (high-confidence)	0	1
A2_NODE_592_length_14857_cov_19.862113	14857	No	NA	25	9	0	Low-quality	Genome-fragment	25.22	AAI-based (high-confidence)	0	1
A2_NODE_593_length_14852_cov_5.501453	14852	No	NA	4	0	0	Low-quality	Genome-fragment	8.26	AAI-based (high-confidence)	0	1	no viral genes detected
A2_NODE_595_length_14835_cov_6.178281	14835	No	NA	10	0	0	Low-quality	Genome-fragment	8.18	AAI-based (medium-confidence)	0	1	no viral genes detected
A2_NODE_596_length_14835_cov_5.496008	14835	No	NA	20	6	0	Low-quality	Genome-fragment	25.21	AAI-based (high-confidence)	0	1
A2_NODE_598_length_14826_cov_162.586622	14826	No	NA	9	2	0	Low-quality	Genome-fragment	23.74	AAI-based (medium-confidence)	0	1
A2_NODE_599_length_14821_cov_37.626913	14821	No	NA	19	1	4	Low-quality	Genome-fragment	8.17	AAI-based (medium-confidence)	0	1
A2_NODE_600_length_14817_cov_89.234318	14817	No	NA	15	0	1	Not-determined	Genome-fragment	NA	NA	0	1	no viral genes detected
A2_NODE_601_length_14817_cov_50.059071	14817	No	NA	12	4	0	Low-quality	Genome-fragment	7.83	AAI-based (medium-confidence)	0	1
A2_NODE_602_length_14803_cov_5.914429	14803	No	NA	13	2	0	Low-quality	Genome-fragment	8.12	AAI-based (high-confidence)	0	1
A2_NODE_603_length_14795_cov_67.516147	14795	No	NA	15	1	1	Low-quality	Genome-fragment	3.41	HMM-based (lower-bound)	0	1
A2_NODE_605_length_14772_cov_8.896107	14772	No	NA	17	2	0	Low-quality	Genome-fragment	14.07	AAI-based (high-confidence)	0	1
A2_NODE_606_length_14771_cov_37.245447	14771	No	NA	24	3	0	Low-quality	Genome-fragment	18.51	AAI-based (high-confidence)	0	1
A2_NODE_608_length_14747_cov_39.998162	14747	No	NA	25	9	0	Low-quality	Genome-fragment	26.13	AAI-based (high-confidence)	0	1
A2_NODE_609_length_14728_cov_7.064200	14728	No	NA	10	0	0	Not-determined	Genome-fragment	NA	NA	0	1	no viral genes detected
A2_NODE_610_length_14723_cov_7.362626	14723	No	NA	13	1	0	Low-quality	Genome-fragment	8.17	AAI-based (medium-confidence)	0	1
A2_NODE_611_length_14719_cov_27.183374	14719	No	NA	19	3	0	Low-quality	Genome-fragment	23.62	AAI-based (medium-confidence)	0	1
A2_NODE_612_length_14714_cov_45.004434	14714	No	NA	9	1	0	Low-quality	Genome-fragment	16.71	HMM-based (lower-bound)	0	1
A2_NODE_614_length_14699_cov_17.418670	14699	No	NA	23	2	0	Low-quality	Genome-fragment	8.0	AAI-based (medium-confidence)	0	1
A2_NODE_615_length_14697_cov_47.992829	14697	No	NA	28	7	0	Low-quality	Genome-fragment	35.93	AAI-based (medium-confidence)	0	1.01
A2_NODE_616_length_14688_cov_25.714686	14688	No	NA	15	3	0	Low-quality	Genome-fragment	22.82	AAI-based (medium-confidence)	0	1
A2_NODE_617_length_14675_cov_78.543776	14675	No	NA	22	7	0	Low-quality	Genome-fragment	18.05	AAI-based (medium-confidence)	0	1
A2_NODE_618_length_14652_cov_12.781804	14652	No	NA	10	3	0	Low-quality	Genome-fragment	8.85	AAI-based (medium-confidence)	0	1
A2_NODE_619_length_14629_cov_59.025937	14629	No	NA	27	8	0	Low-quality	Genome-fragment	22.39	AAI-based (high-confidence)	0	1
A2_NODE_622_length_14614_cov_21.461021	14614	No	NA	13	1	0	Low-quality	Genome-fragment	22.87	AAI-based (medium-confidence)	0	1
A2_NODE_624_length_14582_cov_22.632822	14582	No	NA	17	2	4	Low-quality	Genome-fragment	6.26	AAI-based (medium-confidence)	0	1.18
A2_NODE_625_length_14569_cov_38.271600	14569	No	NA	9	4	0	Low-quality	Genome-fragment	26.18	AAI-based (high-confidence)	0	1
A2_NODE_626_length_14533_cov_21.589930	14533	No	NA	10	4	0	Low-quality	Genome-fragment	15.2	HMM-based (lower-bound)	0	1.31
A2_NODE_627_length_14526_cov_73.508051	14526	No	NA	8	4	0	Low-quality	Genome-fragment	22.49	AAI-based (medium-confidence)	0	1
A2_NODE_628_length_14513_cov_72.459884	14513	No	NA	24	2	0	Low-quality	Genome-fragment	18.35	AAI-based (high-confidence)	0	1
A2_NODE_629_length_14503_cov_32.855205	14503	No	NA	21	1	0	Low-quality	Genome-fragment	7.87	HMM-based (lower-bound)	0	1
A2_NODE_630_length_14495_cov_44.659765	14495	No	NA	24	5	0	Low-quality	Genome-fragment	18.29	AAI-based (high-confidence)	0	1
A2_NODE_632_length_14490_cov_13.558711	14490	No	NA	21	1	1	Low-quality	Genome-fragment	22.63	HMM-based (lower-bound)	0	1
A2_NODE_633_length_14478_cov_53.312695	14478	No	NA	7	2	0	Low-quality	Genome-fragment	22.58	AAI-based (high-confidence)	0	1
A2_NODE_634_length_14477_cov_11.633130	14477	No	NA	5	0	0	Not-determined	Genome-fragment	NA	NA	0	1	no viral genes detected
A2_NODE_635_length_14476_cov_109.484294	14476	No	NA	15	2	0	Low-quality	Genome-fragment	16.81	HMM-based (lower-bound)	0	1
A2_NODE_636_length_14470_cov_26.874644	14470	No	NA	23	4	0	Low-quality	Genome-fragment	17.81	AAI-based (medium-confidence)	0	1
A2_NODE_637_length_14470_cov_5.344294	14470	No	NA	20	4	0	Low-quality	Genome-fragment	22.98	AAI-based (medium-confidence)	0	1
A2_NODE_638_length_14448_cov_101.258459	14448	No	NA	6	2	0	Low-quality	Genome-fragment	24.16	HMM-based (lower-bound)	0	1
A2_NODE_640_length_14424_cov_7.051291	14424	No	NA	13	6	0	Low-quality	Genome-fragment	25.69	AAI-based (high-confidence)	0	1
A2_NODE_641_length_14421_cov_6.485730	14421	No	NA	11	3	0	Low-quality	Genome-fragment	23.3	AAI-based (medium-confidence)	0	1.01
A2_NODE_642_length_14411_cov_28.485860	14411	No	NA	21	0	5	Low-quality	Genome-fragment	7.93	AAI-based (medium-confidence)	0	1	no viral genes detected
A2_NODE_643_length_14406_cov_6.150721	14406	No	NA	36	2	0	Low-quality	Genome-fragment	7.93	AAI-based (medium-confidence)	0	1
A2_NODE_644_length_14402_cov_22.790061	14402	No	NA	35	6	0	Low-quality	Genome-fragment	5.51	AAI-based (high-confidence)	0	1.02
A2_NODE_646_length_14356_cov_4.906300	14356	No	NA	41	6	0	Low-quality	Genome-fragment	16.95	AAI-based (high-confidence)	0	1.01
A2_NODE_649_length_14338_cov_35.375551	14338	No	NA	16	0	0	Not-determined	Genome-fragment	NA	NA	0	1	no viral genes detected
A2_NODE_651_length_14332_cov_6.238075	14332	No	NA	19	2	1	Low-quality	Genome-fragment	23.22	AAI-based (high-confidence)	0	1.28
A2_NODE_654_length_14308_cov_9.218761	14308	No	NA	10	0	1	Low-quality	Genome-fragment	4.65	AAI-based (high-confidence)	0	1	no viral genes detected
A2_NODE_656_length_14280_cov_74.853497	14280	No	NA	11	6	0	Low-quality	Genome-fragment	22.12	AAI-based (medium-confidence)	0	1
A2_NODE_657_length_14265_cov_9.962702	14265	No	NA	25	1	1	Low-quality	Genome-fragment	10.11	HMM-based (lower-bound)	0	1
A2_NODE_658_length_14264_cov_18.824618	14264	No	NA	15	1	3	Low-quality	Genome-fragment	6.94	AAI-based (medium-confidence)	0	1
A2_NODE_659_length_14261_cov_17.913135	14261	No	NA	36	1	0	Low-quality	Genome-fragment	1.21	HMM-based (lower-bound)	0	1
A2_NODE_660_length_14245_cov_137.173432	14245	No	NA	18	3	0	Low-quality	Genome-fragment	7.99	HMM-based (lower-bound)	0	1
A2_NODE_661_length_14226_cov_59.738409	14226	No	NA	6	0	0	Low-quality	Genome-fragment	10.06	AAI-based (medium-confidence)	0	1	no viral genes detected
A2_NODE_663_length_14215_cov_18.271045	14215	No	NA	36	4	2	Low-quality	Genome-fragment	8.65	HMM-based (lower-bound)	0	1.01
A2_NODE_665_length_14200_cov_294.880735	14200	No	NA	5	0	0	Low-quality	Genome-fragment	4.73	AAI-based (medium-confidence)	0	1	no viral genes detected
A2_NODE_666_length_14193_cov_33.443061	14193	No	NA	19	4	0	Low-quality	Genome-fragment	1.12	HMM-based (lower-bound)	0	1.29
A2_NODE_667_length_14191_cov_42.097835	14191	No	NA	8	0	1	Not-determined	Genome-fragment	NA	NA	0	1	no viral genes detected
A2_NODE_668_length_14182_cov_6.876265	14182	No	NA	13	3	0	Low-quality	Genome-fragment	6.45	AAI-based (medium-confidence)	0	1
A2_NODE_669_length_14181_cov_8.420926	14181	No	NA	6	1	0	Low-quality	Genome-fragment	22.19	AAI-based (medium-confidence)	0	1
A2_NODE_670_length_14165_cov_26.357193	14165	No	NA	12	2	0	Low-quality	Genome-fragment	21.0	AAI-based (medium-confidence)	0	1
A2_NODE_671_length_14162_cov_35.578436	14162	No	NA	7	0	0	Not-determined	Genome-fragment	NA	NA	0	1	no viral genes detected
A2_NODE_672_length_14159_cov_384.011415	14159	No	NA	12	6	0	Low-quality	Genome-fragment	23.09	AAI-based (medium-confidence)	0	1
A2_NODE_673_length_14150_cov_89.042072	14150	No	NA	24	0	2	Not-determined	Genome-fragment	NA	NA	0	1	no viral genes detected
A2_NODE_675_length_14135_cov_10.266335	14135	No	NA	11	5	0	Low-quality	Genome-fragment	7.5	HMM-based (lower-bound)	0	1.07
A2_NODE_677_length_14130_cov_9.107922	14130	No	NA	39	5	1	Low-quality	Genome-fragment	10.09	HMM-based (lower-bound)	0	1
A2_NODE_678_length_14117_cov_10.282321	14117	No	NA	10	0	1	Low-quality	Genome-fragment	4.81	AAI-based (medium-confidence)	0	1	no viral genes detected
A2_NODE_680_length_14088_cov_75.439108	14088	No	NA	19	4	0	Low-quality	Genome-fragment	23.15	AAI-based (high-confidence)	0	1
A2_NODE_681_length_14087_cov_80.592432	14087	No	NA	19	1	1	Low-quality	Genome-fragment	6.35	HMM-based (lower-bound)	0	1
A2_NODE_682_length_14086_cov_337.339605	14086	No	NA	23	4	0	Low-quality	Genome-fragment	17.33	AAI-based (high-confidence)	0	1
A2_NODE_684_length_14082_cov_18.473587	14082	No	NA	21	2	0	Low-quality	Genome-fragment	17.71	AAI-based (high-confidence)	0	1
A2_NODE_686_length_14055_cov_7.048286	14055	No	NA	14	10	0	Low-quality	Genome-fragment	3.85	AAI-based (medium-confidence)	0	1
A2_NODE_687_length_14046_cov_23.955185	14046	No	NA	5	1	0	Low-quality	Genome-fragment	19.12	HMM-based (lower-bound)	0	1
A2_NODE_688_length_14045_cov_11.941029	14045	No	NA	39	0	1	Low-quality	Genome-fragment	7.64	AAI-based (medium-confidence)	0	1	no viral genes detected
A2_NODE_689_length_14040_cov_58.393994	14040	No	NA	26	5	0	Low-quality	Genome-fragment	24.04	AAI-based (high-confidence)	0	1
A2_NODE_690_length_14013_cov_16.588695	14013	No	NA	12	1	0	Low-quality	Genome-fragment	8.63	AAI-based (high-confidence)	0	1
A2_NODE_691_length_13997_cov_85.764166	13997	No	NA	27	13	0	Low-quality	Genome-fragment	23.17	AAI-based (high-confidence)	0	1
A2_NODE_693_length_13986_cov_33.702390	13986	No	NA	17	0	4	Low-quality	Genome-fragment	6.63	AAI-based (medium-confidence)	0	1	no viral genes detected
A2_NODE_694_length_13983_cov_8.814403	13983	No	NA	17	1	8	Low-quality	Genome-fragment	5.22	AAI-based (medium-confidence)	0	1
A2_NODE_695_length_13972_cov_130.480563	13972	No	NA	20	8	0	Low-quality	Genome-fragment	23.46	AAI-based (high-confidence)	0	1
A2_NODE_696_length_13971_cov_7.809069	13971	No	NA	18	11	0	Low-quality	Genome-fragment	23.09	AAI-based (medium-confidence)	0	1.04
A2_NODE_697_length_13966_cov_211.325426	13966	No	NA	22	12	0	Low-quality	Genome-fragment	24.75	AAI-based (high-confidence)	0	1
A2_NODE_698_length_13962_cov_59.848278	13962	No	NA	26	14	0	Low-quality	Genome-fragment	23.48	AAI-based (high-confidence)	0	1
A2_NODE_699_length_13961_cov_10.775636	13961	No	NA	15	4	0	Low-quality	Genome-fragment	8.28	AAI-based (medium-confidence)	0	1
A2_NODE_700_length_13961_cov_7.257515	13961	No	NA	31	8	0	Low-quality	Genome-fragment	21.72	AAI-based (high-confidence)	0	1
A2_NODE_701_length_13959_cov_20.289701	13959	No	NA	21	9	1	Low-quality	Genome-fragment	3.28	HMM-based (lower-bound)	0	1
A2_NODE_702_length_13956_cov_14.341270	13956	Yes	8746	10	2	2	Low-quality	Genome-fragment	1.36	AAI-based (medium-confidence)	37.33	1.03
A2_NODE_703_length_13955_cov_12.267266	13955	No	NA	2	0	1	Not-determined	Genome-fragment	NA	NA	0	1.06	no viral genes detected
A2_NODE_704_length_13946_cov_23.841912	13946	No	NA	20	4	0	Low-quality	Genome-fragment	4.3	AAI-based (high-confidence)	0	1
A2_NODE_705_length_13939_cov_19.285364	13939	No	NA	25	1	2	Low-quality	Genome-fragment	6.18	AAI-based (medium-confidence)	0	1
A2_NODE_706_length_13933_cov_15.856536	13933	No	NA	22	3	0	Low-quality	Genome-fragment	22.8	AAI-based (medium-confidence)	0	1
A2_NODE_707_length_13924_cov_7.331459	13924	No	NA	19	17	1	Low-quality	Genome-fragment	7.45	AAI-based (high-confidence)	0	1
A2_NODE_708_length_13921_cov_177.753281	13921	No	NA	12	7	0	Low-quality	Genome-fragment	19.14	HMM-based (lower-bound)	0	1
A2_NODE_709_length_13919_cov_11.337276	13919	No	NA	12	6	0	Low-quality	Genome-fragment	6.78	HMM-based (lower-bound)	0	1
A2_NODE_710_length_13914_cov_7.481781	13914	No	NA	14	5	1	Low-quality	Genome-fragment	22.23	AAI-based (medium-confidence)	0	1
A2_NODE_712_length_13899_cov_7.452904	13899	No	NA	34	5	1	Low-quality	Genome-fragment	27.43	AAI-based (medium-confidence)	0	1
A2_NODE_713_length_13897_cov_226.619925	13897	No	NA	21	6	0	Low-quality	Genome-fragment	23.59	AAI-based (high-confidence)	0	1
A2_NODE_714_length_13894_cov_92.713130	13894	No	NA	19	7	0	Low-quality	Genome-fragment	17.47	AAI-based (high-confidence)	0	1
A2_NODE_716_length_13893_cov_48.096257	13893	No	NA	22	3	0	Low-quality	Genome-fragment	23.87	AAI-based (medium-confidence)	0	1.33
A2_NODE_717_length_13890_cov_90.331550	13890	No	NA	8	1	0	Low-quality	Genome-fragment	20.96	AAI-based (medium-confidence)	0	1
A2_NODE_719_length_13871_cov_16.126520	13871	No	NA	16	6	0	Low-quality	Genome-fragment	28.61	HMM-based (lower-bound)	0	1
A2_NODE_720_length_13848_cov_146.168564	13848	No	NA	23	18	0	Low-quality	Genome-fragment	23.46	AAI-based (high-confidence)	0	1
A2_NODE_721_length_13845_cov_8.445323	13845	No	NA	14	1	0	Low-quality	Genome-fragment	18.15	AAI-based (medium-confidence)	0	1.02
A2_NODE_723_length_13838_cov_11.670391	13838	No	NA	19	3	0	Low-quality	Genome-fragment	7.75	HMM-based (lower-bound)	0	1
A2_NODE_724_length_13832_cov_13.741961	13832	No	NA	25	3	2	Low-quality	Genome-fragment	6.76	AAI-based (medium-confidence)	0	1
A2_NODE_725_length_13832_cov_7.730203	13832	No	NA	23	2	0	Low-quality	Genome-fragment	11.75	AAI-based (medium-confidence)	0	1
A2_NODE_726_length_13830_cov_8.287332	13830	No	NA	5	0	0	Not-determined	Genome-fragment	NA	NA	0	1	no viral genes detected
A2_NODE_728_length_13799_cov_6.916618	13799	No	NA	9	2	1	Low-quality	Genome-fragment	22.01	AAI-based (medium-confidence)	0	1
A2_NODE_729_length_13791_cov_91.328262	13791	No	NA	7	3	0	Low-quality	Genome-fragment	21.6	AAI-based (medium-confidence)	0	1
A2_NODE_733_length_13757_cov_78.957451	13757	No	NA	9	2	0	Low-quality	Genome-fragment	22.99	AAI-based (medium-confidence)	0	1
A2_NODE_735_length_13736_cov_11.710255	13736	No	NA	26	8	0	Low-quality	Genome-fragment	21.94	AAI-based (high-confidence)	0	1
A2_NODE_736_length_13729_cov_51.049583	13729	No	NA	23	0	2	Low-quality	Genome-fragment	7.54	AAI-based (high-confidence)	0	1	no viral genes detected
A2_NODE_737_length_13714_cov_12.580496	13714	No	NA	33	6	1	Low-quality	Genome-fragment	10.81	AAI-based (high-confidence)	0	1
A2_NODE_738_length_13707_cov_10.318561	13707	No	NA	13	6	0	Low-quality	Genome-fragment	8.03	HMM-based (lower-bound)	0	1
A2_NODE_739_length_13707_cov_9.378040	13707	No	NA	20	2	0	Low-quality	Genome-fragment	36.17	AAI-based (medium-confidence)	0	1
A2_NODE_741_length_13692_cov_4.781257	13692	No	NA	21	1	1	Low-quality	Genome-fragment	12.42	AAI-based (medium-confidence)	0	1
A2_NODE_742_length_13685_cov_10.528907	13685	No	NA	11	9	0	Low-quality	Genome-fragment	6.91	AAI-based (high-confidence)	0	1
A2_NODE_743_length_13683_cov_12.782286	13683	No	NA	17	3	0	Low-quality	Genome-fragment	7.52	AAI-based (high-confidence)	0	1
A2_NODE_744_length_13676_cov_12.696204	13676	No	NA	21	4	0	Low-quality	Genome-fragment	8.61	HMM-based (lower-bound)	0	1
A2_NODE_745_length_13672_cov_8.743850	13672	No	NA	21	2	0	Low-quality	Genome-fragment	11.3	AAI-based (high-confidence)	0	1
A2_NODE_746_length_13671_cov_202.282609	13671	No	NA	17	1	0	Low-quality	Genome-fragment	20.11	HMM-based (lower-bound)	0	1
A2_NODE_748_length_13663_cov_52.695326	13663	No	NA	12	3	0	Low-quality	Genome-fragment	17.28	AAI-based (high-confidence)	0	1
A2_NODE_750_length_13642_cov_8.278943	13642	No	NA	21	0	0	Not-determined	Genome-fragment	NA	NA	0	1	no viral genes detected
A2_NODE_752_length_13619_cov_31.584636	13619	No	NA	21	6	0	Low-quality	Genome-fragment	25.07	AAI-based (high-confidence)	0	1
A2_NODE_755_length_13608_cov_41.048181	13608	No	NA	14	4	0	Low-quality	Genome-fragment	7.38	AAI-based (medium-confidence)	0	1
A2_NODE_756_length_13601_cov_39.427875	13601	No	NA	14	1	1	Low-quality	Genome-fragment	4.47	AAI-based (medium-confidence)	0	1
A2_NODE_757_length_13592_cov_8.022161	13592	No	NA	9	1	0	Low-quality	Genome-fragment	11.0	AAI-based (medium-confidence)	0	1
A2_NODE_758_length_13581_cov_19.404332	13581	No	NA	14	7	0	Low-quality	Genome-fragment	21.97	AAI-based (high-confidence)	0	1
A2_NODE_760_length_13534_cov_8.678389	13534	No	NA	21	2	1	Low-quality	Genome-fragment	11.26	AAI-based (high-confidence)	0	1
A2_NODE_761_length_13533_cov_6.494806	13533	No	NA	21	1	1	Low-quality	Genome-fragment	8.23	HMM-based (lower-bound)	0	1
A2_NODE_763_length_13520_cov_36.036242	13520	No	NA	21	2	0	Low-quality	Genome-fragment	17.19	AAI-based (high-confidence)	0	1
A2_NODE_764_length_13509_cov_51.564293	13509	No	NA	15	2	1	Low-quality	Genome-fragment	16.26	AAI-based (high-confidence)	0	1
A2_NODE_765_length_13508_cov_73.474318	13508	No	NA	7	1	0	Low-quality	Genome-fragment	21.64	AAI-based (high-confidence)	0	1
A2_NODE_766_length_13504_cov_14.912112	13504	No	NA	17	6	0	Low-quality	Genome-fragment	3.27	AAI-based (medium-confidence)	0	1
A2_NODE_767_length_13499_cov_16.864847	13499	No	NA	15	4	0	Low-quality	Genome-fragment	15.62	AAI-based (high-confidence)	0	1
A2_NODE_770_length_13475_cov_177.070045	13475	No	NA	29	14	0	Low-quality	Genome-fragment	22.06	AAI-based (high-confidence)	0	1
A2_NODE_771_length_13471_cov_10.551655	13471	No	NA	16	4	0	Low-quality	Genome-fragment	16.51	AAI-based (high-confidence)	0	1
A2_NODE_773_length_13459_cov_10.192554	13459	No	NA	13	5	0	Low-quality	Genome-fragment	7.3	AAI-based (medium-confidence)	0	1
A2_NODE_774_length_13457_cov_8.149978	13457	No	NA	21	0	0	Not-determined	Genome-fragment	NA	NA	0	1	no viral genes detected
A2_NODE_775_length_13442_cov_84.422649	13442	No	NA	23	0	0	Not-determined	Genome-fragment	NA	NA	0	1	no viral genes detected
A2_NODE_776_length_13440_cov_55.881957	13440	No	NA	5	1	0	Low-quality	Genome-fragment	7.37	AAI-based (medium-confidence)	0	1
A2_NODE_777_length_13435_cov_222.831091	13435	No	NA	22	4	0	Low-quality	Genome-fragment	22.08	AAI-based (high-confidence)	0	1
A2_NODE_778_length_13423_cov_90.354728	13423	No	NA	22	3	0	Low-quality	Genome-fragment	16.96	AAI-based (medium-confidence)	0	1
A2_NODE_779_length_13413_cov_15.452762	13413	No	NA	20	0	2	Low-quality	Genome-fragment	7.44	AAI-based (medium-confidence)	0	1	no viral genes detected
A2_NODE_780_length_13412_cov_32.343640	13412	No	NA	24	8	0	Low-quality	Genome-fragment	22.16	AAI-based (high-confidence)	0	1
A2_NODE_781_length_13411_cov_10.309599	13411	No	NA	14	10	0	Low-quality	Genome-fragment	5.91	HMM-based (lower-bound)	0	1
A2_NODE_783_length_13403_cov_8.377660	13403	No	NA	17	0	1	Not-determined	Genome-fragment	NA	NA	0	1	no viral genes detected
A2_NODE_786_length_13393_cov_8.331459	13393	No	NA	7	1	0	Low-quality	Genome-fragment	6.97	HMM-based (lower-bound)	0	1
A2_NODE_787_length_13388_cov_7.438536	13388	No	NA	21	7	0	Low-quality	Genome-fragment	22.14	AAI-based (high-confidence)	0	1
A2_NODE_788_length_13383_cov_7.327506	13383	No	NA	32	5	0	Low-quality	Genome-fragment	38.35	AAI-based (high-confidence)	0	1
A2_NODE_790_length_13369_cov_10.163212	13369	No	NA	17	9	0	Low-quality	Genome-fragment	15.62	AAI-based (medium-confidence)	0	1
A2_NODE_791_length_13366_cov_21.449553	13366	No	NA	19	1	0	Low-quality	Genome-fragment	5.4	HMM-based (lower-bound)	0	1
A2_NODE_792_length_13353_cov_174.619868	13353	No	NA	6	3	0	Low-quality	Genome-fragment	20.54	AAI-based (medium-confidence)	0	1
A2_NODE_794_length_13326_cov_15.764223	13326	No	NA	19	3	1	Low-quality	Genome-fragment	11.37	AAI-based (high-confidence)	0	1
A2_NODE_796_length_13320_cov_19.354165	13320	No	NA	18	6	0	Low-quality	Genome-fragment	16.55	AAI-based (medium-confidence)	0	1.01
A2_NODE_797_length_13316_cov_51.183470	13316	No	NA	21	4	0	Low-quality	Genome-fragment	22.16	AAI-based (high-confidence)	0	1
A2_NODE_798_length_13307_cov_24.464458	13307	No	NA	8	0	0	Low-quality	Genome-fragment	7.23	AAI-based (medium-confidence)	0	1	no viral genes detected
A2_NODE_799_length_13305_cov_18.985585	13305	No	NA	16	1	0	Low-quality	Genome-fragment	24.85	HMM-based (lower-bound)	0	1.5	high kmer_freq may indicate large duplication
A2_NODE_800_length_13305_cov_6.155094	13305	No	NA	20	1	0	Low-quality	Genome-fragment	21.68	AAI-based (medium-confidence)	0	1
A2_NODE_801_length_13300_cov_150.115364	13300	No	NA	22	0	2	Low-quality	Genome-fragment	6.43	AAI-based (high-confidence)	0	1	no viral genes detected
A2_NODE_804_length_13272_cov_14.684422	13272	No	NA	7	0	0	Low-quality	Genome-fragment	4.52	AAI-based (medium-confidence)	0	1	no viral genes detected
A2_NODE_805_length_13272_cov_11.191798	13272	No	NA	16	1	4	Low-quality	Genome-fragment	1.28	HMM-based (lower-bound)	0	1
A2_NODE_806_length_13272_cov_8.751229	13272	No	NA	10	9	0	Low-quality	Genome-fragment	6.92	AAI-based (medium-confidence)	0	1
A2_NODE_807_length_13269_cov_48.623278	13269	No	NA	12	5	0	Low-quality	Genome-fragment	7.29	AAI-based (medium-confidence)	0	1
A2_NODE_809_length_13245_cov_13.980895	13245	No	NA	19	1	0	Low-quality	Genome-fragment	16.29	AAI-based (high-confidence)	0	1
A2_NODE_810_length_13227_cov_22.521637	13227	No	NA	21	2	1	Low-quality	Genome-fragment	3.8	HMM-based (lower-bound)	0	1.01
A2_NODE_811_length_13220_cov_6.047550	13220	No	NA	22	2	3	Low-quality	Genome-fragment	4.3	AAI-based (medium-confidence)	0	1
A2_NODE_813_length_13216_cov_176.186308	13216	No	NA	19	2	1	Low-quality	Genome-fragment	8.45	AAI-based (medium-confidence)	0	1
A2_NODE_814_length_13215_cov_84.679863	13215	No	NA	18	3	0	Low-quality	Genome-fragment	17.29	AAI-based (medium-confidence)	0	1
A2_NODE_815_length_13194_cov_47.846411	13194	No	NA	26	1	0	Low-quality	Genome-fragment	5.95	HMM-based (lower-bound)	0	1
A2_NODE_817_length_13175_cov_19.788567	13175	No	NA	7	0	1	Low-quality	Genome-fragment	4.49	AAI-based (medium-confidence)	0	1	no viral genes detected
A2_NODE_820_length_13141_cov_5.296271	13141	No	NA	21	1	1	Low-quality	Genome-fragment	4.14	HMM-based (lower-bound)	0	1
A2_NODE_822_length_13128_cov_71.548000	13128	No	NA	11	1	0	Low-quality	Genome-fragment	7.33	HMM-based (lower-bound)	0	1
A2_NODE_823_length_13125_cov_25.909640	13125	No	NA	22	5	0	Low-quality	Genome-fragment	15.29	AAI-based (high-confidence)	0	1
A2_NODE_824_length_13120_cov_27.429698	13120	No	NA	19	0	1	Low-quality	Genome-fragment	7.23	AAI-based (high-confidence)	0	1.11	no viral genes detected
A2_NODE_827_length_13116_cov_8.015083	13116	No	NA	7	0	0	Low-quality	Genome-fragment	7.96	AAI-based (medium-confidence)	0	1	no viral genes detected
A2_NODE_829_length_13113_cov_12.415454	13113	No	NA	7	2	0	Low-quality	Genome-fragment	14.48	HMM-based (lower-bound)	0	1
A2_NODE_830_length_13110_cov_8.862964	13110	No	NA	27	0	0	Not-determined	Genome-fragment	NA	NA	0	1.01	no viral genes detected
A2_NODE_831_length_13085_cov_15.844436	13085	No	NA	5	1	0	Low-quality	Genome-fragment	9.4	AAI-based (medium-confidence)	0	1
A2_NODE_832_length_13084_cov_7.617238	13084	No	NA	15	5	0	Low-quality	Genome-fragment	4.03	AAI-based (medium-confidence)	0	1.02
A2_NODE_833_length_13069_cov_84.727371	13069	No	NA	15	0	6	Low-quality	Genome-fragment	6.7	AAI-based (medium-confidence)	0	1	no viral genes detected
A2_NODE_834_length_13054_cov_11.473960	13054	No	NA	13	6	0	Low-quality	Genome-fragment	3.54	AAI-based (medium-confidence)	0	1
A2_NODE_835_length_13044_cov_556.778736	13044	No	NA	18	6	0	Low-quality	Genome-fragment	16.06	AAI-based (high-confidence)	0	1
A2_NODE_837_length_13036_cov_11.027348	13036	No	NA	17	1	0	Low-quality	Genome-fragment	15.97	AAI-based (high-confidence)	0	1
A2_NODE_839_length_13030_cov_15.862890	13030	No	NA	16	4	0	Low-quality	Genome-fragment	6.96	AAI-based (medium-confidence)	0	1
A2_NODE_840_length_13028_cov_13.570184	13028	No	NA	24	1	2	Low-quality	Genome-fragment	7.25	AAI-based (medium-confidence)	0	1
A2_NODE_842_length_13023_cov_9.125386	13023	No	NA	21	6	0	Low-quality	Genome-fragment	21.16	AAI-based (high-confidence)	0	1
A2_NODE_843_length_13022_cov_15.010642	13022	No	NA	12	4	0	Low-quality	Genome-fragment	20.58	AAI-based (medium-confidence)	0	1
A2_NODE_844_length_13013_cov_31.258836	13013	No	NA	17	7	0	Low-quality	Genome-fragment	26.68	AAI-based (medium-confidence)	0	1
A2_NODE_845_length_12999_cov_9.439277	12999	No	NA	12	3	0	Low-quality	Genome-fragment	5.57	HMM-based (lower-bound)	0	1
A2_NODE_846_length_12995_cov_13.462906	12995	No	NA	8	0	0	Low-quality	Genome-fragment	4.43	AAI-based (high-confidence)	0	1	no viral genes detected
A2_NODE_847_length_12985_cov_11.132792	12985	No	NA	18	2	0	Low-quality	Genome-fragment	5.89	AAI-based (high-confidence)	0	1
A2_NODE_848_length_12972_cov_10.392196	12972	No	NA	27	0	0	Not-determined	Genome-fragment	NA	NA	0	1	no viral genes detected
A2_NODE_849_length_12950_cov_39.263203	12950	No	NA	23	3	0	Low-quality	Genome-fragment	16.25	AAI-based (high-confidence)	0	1
A2_NODE_850_length_12949_cov_7.691950	12949	No	NA	13	1	0	Low-quality	Genome-fragment	7.0	AAI-based (medium-confidence)	0	1
A2_NODE_851_length_12943_cov_144.217877	12943	No	NA	14	2	0	Low-quality	Genome-fragment	21.54	AAI-based (high-confidence)	0	1
A2_NODE_852_length_12928_cov_14.938709	12928	No	NA	4	0	0	Not-determined	Genome-fragment	NA	NA	0	1	no viral genes detected
A2_NODE_853_length_12925_cov_25.871717	12925	No	NA	24	1	1	Low-quality	Genome-fragment	7.75	HMM-based (lower-bound)	0	1
A2_NODE_854_length_12912_cov_10.932177	12912	No	NA	18	6	0	Low-quality	Genome-fragment	24.45	AAI-based (medium-confidence)	0	1
A2_NODE_855_length_12911_cov_21.632778	12911	No	NA	14	0	1	Low-quality	Genome-fragment	3.64	AAI-based (high-confidence)	0	1	no viral genes detected
A2_NODE_858_length_12901_cov_16.355986	12901	No	NA	8	0	0	Not-determined	Genome-fragment	NA	NA	0	1	no viral genes detected
A2_NODE_859_length_12899_cov_17.975553	12899	No	NA	5	0	0	Low-quality	Genome-fragment	9.95	AAI-based (medium-confidence)	0	1	no viral genes detected
A2_NODE_860_length_12894_cov_7.095412	12894	No	NA	17	3	0	Low-quality	Genome-fragment	21.26	AAI-based (high-confidence)	0	1
A2_NODE_861_length_12893_cov_156.963234	12893	No	NA	12	0	0	Low-quality	Genome-fragment	7.07	AAI-based (high-confidence)	0	1	no viral genes detected
A2_NODE_862_length_12893_cov_11.382380	12893	No	NA	16	9	0	Low-quality	Genome-fragment	22.97	AAI-based (high-confidence)	0	1
A2_NODE_863_length_12886_cov_11.791365	12886	No	NA	18	1	1	Low-quality	Genome-fragment	7.97	HMM-based (lower-bound)	0	1
A2_NODE_864_length_12886_cov_9.013171	12886	No	NA	10	4	0	Low-quality	Genome-fragment	20.67	AAI-based (high-confidence)	0	1
A2_NODE_865_length_12880_cov_7.592982	12880	No	NA	21	0	7	Low-quality	Genome-fragment	8.18	AAI-based (high-confidence)	0	1	no viral genes detected
A2_NODE_866_length_12872_cov_7.646719	12872	No	NA	36	4	0	Low-quality	Genome-fragment	14.92	AAI-based (medium-confidence)	0	1
A2_NODE_869_length_12855_cov_17.119531	12855	No	NA	20	0	4	Low-quality	Genome-fragment	7.11	AAI-based (medium-confidence)	0	1	no viral genes detected
A2_NODE_870_length_12852_cov_8.754396	12852	No	NA	18	4	1	Low-quality	Genome-fragment	3.1	AAI-based (medium-confidence)	0	1.33
A2_NODE_872_length_12843_cov_6.312324	12843	No	NA	11	3	0	Low-quality	Genome-fragment	8.56	AAI-based (medium-confidence)	0	1
A2_NODE_873_length_12843_cov_5.335862	12843	No	NA	5	1	0	Low-quality	Genome-fragment	7.12	AAI-based (medium-confidence)	0	1
A2_NODE_874_length_12841_cov_12.383545	12841	No	NA	18	4	0	Low-quality	Genome-fragment	29.65	AAI-based (medium-confidence)	0	1
A2_NODE_875_length_12832_cov_67.794083	12832	No	NA	28	3	0	Low-quality	Genome-fragment	20.1	AAI-based (high-confidence)	0	1
A2_NODE_876_length_12826_cov_8.511080	12826	No	NA	39	1	2	Low-quality	Genome-fragment	5.3	AAI-based (medium-confidence)	0	1
A2_NODE_877_length_12825_cov_17.489428	12825	No	NA	6	1	0	Low-quality	Genome-fragment	19.04	AAI-based (medium-confidence)	0	1
A2_NODE_878_length_12815_cov_20.238636	12815	No	NA	19	8	0	Low-quality	Genome-fragment	21.72	AAI-based (high-confidence)	0	1
A2_NODE_881_length_12800_cov_12.940761	12800	No	NA	17	4	0	Low-quality	Genome-fragment	21.06	AAI-based (medium-confidence)	0	1
A2_NODE_882_length_12799_cov_14.526208	12799	No	NA	11	1	0	Low-quality	Genome-fragment	7.01	AAI-based (medium-confidence)	0	1
A2_NODE_886_length_12786_cov_73.134396	12786	No	NA	15	3	0	Low-quality	Genome-fragment	19.26	AAI-based (high-confidence)	0	1
A2_NODE_887_length_12785_cov_118.174784	12785	No	NA	17	4	1	Low-quality	Genome-fragment	20.51	AAI-based (high-confidence)	0	1
A2_NODE_888_length_12781_cov_7.855650	12781	No	NA	15	12	0	Low-quality	Genome-fragment	15.09	AAI-based (high-confidence)	0	1
A2_NODE_889_length_12778_cov_27.577694	12778	No	NA	23	6	0	Low-quality	Genome-fragment	20.55	AAI-based (medium-confidence)	0	1
A2_NODE_890_length_12776_cov_307.672589	12776	No	NA	18	10	0	Low-quality	Genome-fragment	21.65	AAI-based (high-confidence)	0	1
A2_NODE_891_length_12775_cov_39.772406	12775	No	NA	14	1	0	Low-quality	Genome-fragment	6.32	HMM-based (lower-bound)	0	1
A2_NODE_892_length_12771_cov_12.024221	12771	No	NA	16	3	0	Low-quality	Genome-fragment	4.13	AAI-based (high-confidence)	0	1
A2_NODE_893_length_12770_cov_5.838694	12770	No	NA	4	0	0	Not-determined	Genome-fragment	NA	NA	0	1	no viral genes detected
A2_NODE_896_length_12757_cov_40.254291	12757	No	NA	7	0	0	Low-quality	Genome-fragment	7.05	AAI-based (medium-confidence)	0	1	no viral genes detected
A2_NODE_898_length_12740_cov_48.107213	12740	No	NA	4	0	0	Not-determined	Genome-fragment	NA	NA	0	1	no viral genes detected
A2_NODE_901_length_12728_cov_5.723664	12728	No	NA	18	1	3	Low-quality	Genome-fragment	7.45	AAI-based (medium-confidence)	0	1
A2_NODE_903_length_12724_cov_30.739837	12724	No	NA	13	3	0	Low-quality	Genome-fragment	20.51	AAI-based (high-confidence)	0	1
A2_NODE_904_length_12723_cov_31.053836	12723	No	NA	17	2	0	Low-quality	Genome-fragment	16.02	AAI-based (medium-confidence)	0	1
A2_NODE_906_length_12719_cov_30.603443	12719	No	NA	14	6	0	Low-quality	Genome-fragment	21.32	AAI-based (medium-confidence)	0	1
A2_NODE_907_length_12719_cov_20.049826	12719	No	NA	15	0	0	Low-quality	Genome-fragment	15.63	AAI-based (medium-confidence)	0	1	no viral genes detected
A2_NODE_908_length_12719_cov_14.765635	12719	No	NA	5	5	0	Low-quality	Genome-fragment	5.67	AAI-based (medium-confidence)	0	1
A2_NODE_909_length_12718_cov_146.698413	12718	No	NA	19	0	0	Low-quality	Genome-fragment	15.63	AAI-based (medium-confidence)	0	1	no viral genes detected
A2_NODE_910_length_12715_cov_29.780569	12715	No	NA	17	4	0	Low-quality	Genome-fragment	20.14	AAI-based (medium-confidence)	0	1
A2_NODE_911_length_12712_cov_30.889705	12712	No	NA	16	0	1	Low-quality	Genome-fragment	7.0	AAI-based (medium-confidence)	0	1	no viral genes detected
A2_NODE_912_length_12705_cov_7.885534	12705	No	NA	13	2	0	Low-quality	Genome-fragment	6.99	AAI-based (medium-confidence)	0	1
A2_NODE_914_length_12700_cov_68.665401	12700	No	NA	11	1	0	Low-quality	Genome-fragment	19.02	AAI-based (medium-confidence)	0	1
A2_NODE_915_length_12694_cov_5.652267	12694	No	NA	15	2	0	Low-quality	Genome-fragment	7.01	AAI-based (high-confidence)	0	1
A2_NODE_917_length_12681_cov_19.513306	12681	No	NA	19	3	0	Low-quality	Genome-fragment	2.76	HMM-based (lower-bound)	0	1.01
A2_NODE_918_length_12674_cov_19.225374	12674	No	NA	14	1	0	Low-quality	Genome-fragment	7.43	AAI-based (medium-confidence)	0	1
A2_NODE_919_length_12671_cov_88.231531	12671	No	NA	12	4	0	Low-quality	Genome-fragment	20.54	AAI-based (high-confidence)	0	1
A2_NODE_920_length_12668_cov_10.932926	12668	No	NA	18	4	0	Low-quality	Genome-fragment	21.98	AAI-based (high-confidence)	0	1
A2_NODE_924_length_12654_cov_26.491547	12654	No	NA	9	4	0	Low-quality	Genome-fragment	19.72	AAI-based (medium-confidence)	0	1
A2_NODE_926_length_12642_cov_11.170176	12642	No	NA	37	10	0	Low-quality	Genome-fragment	6.02	AAI-based (medium-confidence)	0	1	low-confidence ITR
A2_NODE_928_length_12635_cov_22.878617	12635	No	NA	16	5	0	Low-quality	Genome-fragment	20.83	AAI-based (high-confidence)	0	1
A2_NODE_930_length_12628_cov_8.506482	12628	No	NA	19	7	2	Low-quality	Genome-fragment	6.64	AAI-based (medium-confidence)	0	1
A2_NODE_932_length_12596_cov_19.838290	12596	No	NA	9	5	0	Low-quality	Genome-fragment	6.25	HMM-based (lower-bound)	0	1
A2_NODE_933_length_12592_cov_12.933078	12592	No	NA	9	0	0	Low-quality	Genome-fragment	7.88	AAI-based (medium-confidence)	0	1	no viral genes detected
A2_NODE_934_length_12590_cov_24.059753	12590	No	NA	16	1	0	Low-quality	Genome-fragment	9.69	HMM-based (lower-bound)	0	1
A2_NODE_935_length_12589_cov_15.224988	12589	No	NA	16	1	2	Low-quality	Genome-fragment	3.42	AAI-based (high-confidence)	0	1
A2_NODE_936_length_12588_cov_26.221415	12588	No	NA	10	3	0	Low-quality	Genome-fragment	6.17	AAI-based (medium-confidence)	0	1
A2_NODE_938_length_12580_cov_10.099960	12580	No	NA	15	6	0	Low-quality	Genome-fragment	21.11	AAI-based (high-confidence)	0	1
A2_NODE_940_length_12576_cov_7.089689	12576	No	NA	15	2	1	Low-quality	Genome-fragment	6.47	HMM-based (lower-bound)	0	1
A2_NODE_941_length_12572_cov_291.341216	12572	No	NA	24	3	1	Low-quality	Genome-fragment	12.82	HMM-based (lower-bound)	0	1
A2_NODE_942_length_12572_cov_75.706000	12572	No	NA	15	8	0	Low-quality	Genome-fragment	6.7	AAI-based (high-confidence)	0	1
A2_NODE_943_length_12571_cov_9.876318	12571	No	NA	13	3	0	Low-quality	Genome-fragment	3.75	AAI-based (medium-confidence)	0	1
A2_NODE_944_length_12564_cov_154.285714	12564	No	NA	8	3	0	Low-quality	Genome-fragment	19.61	AAI-based (medium-confidence)	0	1
A2_NODE_945_length_12563_cov_33.723377	12563	No	NA	18	2	1	Low-quality	Genome-fragment	15.49	AAI-based (high-confidence)	0	1
A2_NODE_946_length_12552_cov_4.716972	12552	No	NA	20	0	1	Not-determined	Genome-fragment	NA	NA	0	1	no viral genes detected
A2_NODE_947_length_12550_cov_23.620968	12550	No	NA	19	6	0	Low-quality	Genome-fragment	29.76	AAI-based (medium-confidence)	0	1
A2_NODE_948_length_12548_cov_49.011446	12548	No	NA	23	5	0	Low-quality	Genome-fragment	6.93	HMM-based (lower-bound)	0	1
A2_NODE_949_length_12545_cov_7.857006	12545	No	NA	12	4	0	Low-quality	Genome-fragment	21.04	AAI-based (medium-confidence)	0	1
A2_NODE_950_length_12540_cov_56.642771	12540	No	NA	20	5	0	Low-quality	Genome-fragment	20.83	AAI-based (high-confidence)	0	1
A2_NODE_951_length_12538_cov_4.377634	12538	No	NA	28	1	0	Low-quality	Genome-fragment	15.33	HMM-based (lower-bound)	0	1
A2_NODE_952_length_12534_cov_62.123568	12534	No	NA	52	2	0	Low-quality	Genome-fragment	7.35	HMM-based (lower-bound)	0	1.46	low-confidence DTR
A2_NODE_955_length_12517_cov_9.220109	12517	No	NA	13	4	0	Low-quality	Genome-fragment	7.57	HMM-based (lower-bound)	0	1
A2_NODE_956_length_12514_cov_26.398587	12514	No	NA	5	1	0	Low-quality	Genome-fragment	7.07	AAI-based (medium-confidence)	0	1
A2_NODE_957_length_12513_cov_27.596243	12513	No	NA	11	7	0	Low-quality	Genome-fragment	20.4	AAI-based (medium-confidence)	0	1
A2_NODE_959_length_12503_cov_11.545469	12503	No	NA	16	0	1	Not-determined	Genome-fragment	NA	NA	0	1	no viral genes detected
A2_NODE_960_length_12497_cov_10.924048	12497	No	NA	9	3	0	Low-quality	Genome-fragment	5.45	HMM-based (lower-bound)	0	1
A2_NODE_961_length_12491_cov_7.292297	12491	No	NA	19	1	3	Low-quality	Genome-fragment	20.01	AAI-based (medium-confidence)	0	1
A2_NODE_962_length_12489_cov_40.540212	12489	No	NA	3	0	0	Low-quality	Genome-fragment	6.65	AAI-based (medium-confidence)	0	1	no viral genes detected
A2_NODE_964_length_12487_cov_41.075531	12487	No	NA	17	4	0	Low-quality	Genome-fragment	10.52	HMM-based (lower-bound)	0	1
A2_NODE_965_length_12480_cov_18.303179	12480	No	NA	6	0	0	Low-quality	Genome-fragment	3.74	AAI-based (high-confidence)	0	1.01	no viral genes detected
A2_NODE_967_length_12475_cov_24.371256	12475	No	NA	6	1	0	Low-quality	Genome-fragment	23.35	HMM-based (lower-bound)	0	1
A2_NODE_970_length_12468_cov_57.833562	12468	No	NA	22	9	0	Low-quality	Genome-fragment	20.64	AAI-based (high-confidence)	0	1
A2_NODE_971_length_12468_cov_12.632804	12468	No	NA	16	4	0	Low-quality	Genome-fragment	34.96	AAI-based (medium-confidence)	0	1
A2_NODE_973_length_12464_cov_6.219115	12464	No	NA	29	6	0	Low-quality	Genome-fragment	13.72	HMM-based (lower-bound)	0	1
A2_NODE_974_length_12457_cov_37.935817	12457	No	NA	8	2	0	Low-quality	Genome-fragment	21.47	AAI-based (high-confidence)	0	1
A2_NODE_975_length_12457_cov_14.081277	12457	No	NA	13	0	0	Low-quality	Genome-fragment	6.87	AAI-based (medium-confidence)	0	1	no viral genes detected
A2_NODE_976_length_12456_cov_5.639626	12456	No	NA	17	4	0	Low-quality	Genome-fragment	21.99	AAI-based (medium-confidence)	0	1
A2_NODE_977_length_12451_cov_8.489755	12451	No	NA	3	0	0	Not-determined	Genome-fragment	NA	NA	0	1	no viral genes detected
A2_NODE_978_length_12440_cov_14.960920	12440	No	NA	14	3	1	Low-quality	Genome-fragment	1.9	HMM-based (lower-bound)	0	1
A2_NODE_979_length_12431_cov_13.968487	12431	No	NA	9	0	0	Not-determined	Genome-fragment	NA	NA	0	1	no viral genes detected
A2_NODE_980_length_12428_cov_144.131254	12428	No	NA	12	2	0	Low-quality	Genome-fragment	6.22	HMM-based (lower-bound)	0	1
A2_NODE_981_length_12409_cov_36.365712	12409	No	NA	10	0	0	Low-quality	Genome-fragment	40.48	AAI-based (medium-confidence)	0	1	no viral genes detected
A2_NODE_983_length_12392_cov_24.785604	12392	No	NA	13	0	3	Low-quality	Genome-fragment	7.02	AAI-based (medium-confidence)	0	1	no viral genes detected
A2_NODE_984_length_12392_cov_18.504012	12392	No	NA	28	3	0	Low-quality	Genome-fragment	7.54	HMM-based (lower-bound)	0	1.28	low-confidence DTR
A2_NODE_985_length_12384_cov_196.433693	12384	No	NA	6	1	0	Low-quality	Genome-fragment	19.86	AAI-based (medium-confidence)	0	1
A2_NODE_986_length_12384_cov_9.811420	12384	No	NA	20	4	0	Low-quality	Genome-fragment	19.7	AAI-based (high-confidence)	0	1
A2_NODE_988_length_12373_cov_7.746469	12373	No	NA	18	0	4	Low-quality	Genome-fragment	7.04	AAI-based (high-confidence)	0	1	no viral genes detected
A2_NODE_990_length_12368_cov_39.429790	12368	No	NA	7	1	0	Low-quality	Genome-fragment	10.16	AAI-based (medium-confidence)	0	1
A2_NODE_991_length_12359_cov_15.519343	12359	No	NA	26	5	2	Low-quality	Genome-fragment	19.7	AAI-based (medium-confidence)	0	1
A2_NODE_992_length_12357_cov_4.751748	12357	No	NA	11	4	0	Low-quality	Genome-fragment	19.23	AAI-based (high-confidence)	0	1
A2_NODE_994_length_12350_cov_28.498007	12350	No	NA	18	4	0	Low-quality	Genome-fragment	19.62	AAI-based (high-confidence)	0	1
A2_NODE_995_length_12340_cov_9.687993	12340	No	NA	15	0	0	Low-quality	Genome-fragment	19.7	AAI-based (high-confidence)	0	1	no viral genes detected
A2_NODE_996_length_12316_cov_18.499307	12316	No	NA	14	3	0	Low-quality	Genome-fragment	6.58	AAI-based (high-confidence)	0	1
A2_NODE_998_length_12312_cov_19.320878	12312	No	NA	14	2	0	Low-quality	Genome-fragment	15.2	AAI-based (high-confidence)	0	1
A2_NODE_1000_length_12302_cov_8.464604	12302	No	NA	21	11	0	Low-quality	Genome-fragment	35.6	AAI-based (high-confidence)	0	1
A2_NODE_1002_length_12296_cov_20.939956	12296	No	NA	19	0	3	Low-quality	Genome-fragment	6.79	AAI-based (medium-confidence)	0	1	no viral genes detected
A2_NODE_1003_length_12284_cov_22.304195	12284	No	NA	17	0	1	Not-determined	Genome-fragment	NA	NA	0	1	no viral genes detected
A2_NODE_1006_length_12277_cov_7.281623	12277	No	NA	18	2	0	Low-quality	Genome-fragment	14.35	AAI-based (medium-confidence)	0	1
A2_NODE_1008_length_12262_cov_15.432703	12262	No	NA	14	1	1	Low-quality	Genome-fragment	0.99	HMM-based (lower-bound)	0	1
A2_NODE_1010_length_12259_cov_7.962799	12259	No	NA	10	0	0	Not-determined	Genome-fragment	NA	NA	0	1	no viral genes detected
A2_NODE_1011_length_12258_cov_18.710727	12258	No	NA	11	1	1	Low-quality	Genome-fragment	6.99	AAI-based (medium-confidence)	0	1
A2_NODE_1013_length_12244_cov_64.352859	12244	No	NA	15	1	0	Low-quality	Genome-fragment	18.67	AAI-based (high-confidence)	0	1
A2_NODE_1014_length_12238_cov_14.658048	12238	No	NA	9	5	0	Low-quality	Genome-fragment	2.74	AAI-based (medium-confidence)	0	1
A2_NODE_1017_length_12231_cov_17.752464	12231	No	NA	12	0	0	Not-determined	Genome-fragment	NA	NA	0	1	no viral genes detected
A2_NODE_1018_length_12229_cov_6.171020	12229	No	NA	14	0	1	Low-quality	Genome-fragment	29.67	AAI-based (medium-confidence)	0	1	no viral genes detected
A2_NODE_1019_length_12222_cov_6.579272	12222	No	NA	11	2	1	Low-quality	Genome-fragment	19.91	AAI-based (medium-confidence)	0	1
A2_NODE_1020_length_12221_cov_62.253904	12221	No	NA	20	6	0	Low-quality	Genome-fragment	26.84	AAI-based (high-confidence)	0	1.01
A2_NODE_1021_length_12216_cov_9.239454	12216	No	NA	27	16	0	Low-quality	Genome-fragment	22.01	AAI-based (high-confidence)	0	1
A2_NODE_1023_length_12203_cov_21.965591	12203	No	NA	21	2	0	Low-quality	Genome-fragment	15.43	AAI-based (high-confidence)	0	1
A2_NODE_1024_length_12198_cov_71.997118	12198	No	NA	20	4	0	Low-quality	Genome-fragment	15.41	AAI-based (medium-confidence)	0	1
A2_NODE_1025_length_12189_cov_13.278886	12189	No	NA	19	3	0	Low-quality	Genome-fragment	21.44	AAI-based (high-confidence)	0	1
A2_NODE_1027_length_12162_cov_5.616172	12162	No	NA	20	0	1	Low-quality	Genome-fragment	5.64	AAI-based (medium-confidence)	0	1	no viral genes detected
A2_NODE_1028_length_12148_cov_25.371372	12148	No	NA	10	3	1	Low-quality	Genome-fragment	10.71	AAI-based (high-confidence)	0	1
A2_NODE_1029_length_12146_cov_55.634522	12146	No	NA	10	4	0	Low-quality	Genome-fragment	3.83	AAI-based (medium-confidence)	0	1
A2_NODE_1031_length_12142_cov_207.161413	12142	No	NA	24	6	1	Low-quality	Genome-fragment	18.8	AAI-based (high-confidence)	0	1
A2_NODE_1033_length_12139_cov_13.172294	12139	No	NA	3	0	0	Not-determined	Genome-fragment	NA	NA	0	1	no viral genes detected
A2_NODE_1034_length_12139_cov_5.911536	12139	No	NA	10	5	0	Low-quality	Genome-fragment	3.82	AAI-based (high-confidence)	0	1
A2_NODE_1035_length_12123_cov_18.645012	12123	No	NA	18	2	2	Low-quality	Genome-fragment	3.97	AAI-based (medium-confidence)	0	1
A2_NODE_1036_length_12121_cov_7.025112	12121	No	NA	19	6	0	Low-quality	Genome-fragment	21.61	AAI-based (medium-confidence)	0	1
A2_NODE_1037_length_12116_cov_16.272448	12116	No	NA	7	3	0	Low-quality	Genome-fragment	12.96	HMM-based (lower-bound)	0	1
A2_NODE_1038_length_12112_cov_8.017832	12112	No	NA	9	2	0	Low-quality	Genome-fragment	19.39	AAI-based (high-confidence)	0	1
A2_NODE_1039_length_12106_cov_41.131524	12106	No	NA	21	7	0	Low-quality	Genome-fragment	19.86	AAI-based (high-confidence)	0	1
A2_NODE_1040_length_12101_cov_99.415159	12101	No	NA	14	8	0	Low-quality	Genome-fragment	14.12	AAI-based (high-confidence)	0	1
A2_NODE_1042_length_12079_cov_21.463656	12079	No	NA	22	0	0	Low-quality	Genome-fragment	6.2	AAI-based (medium-confidence)	0	1	no viral genes detected
A2_NODE_1043_length_12079_cov_10.985196	12079	No	NA	15	3	0	Low-quality	Genome-fragment	3.07	HMM-based (lower-bound)	0	1
A2_NODE_1047_length_12059_cov_7.092136	12059	No	NA	11	1	0	Low-quality	Genome-fragment	5.37	HMM-based (lower-bound)	0	1
A2_NODE_1048_length_12059_cov_6.732089	12059	No	NA	26	2	0	Low-quality	Genome-fragment	5.26	HMM-based (lower-bound)	0	1
A2_NODE_1049_length_12058_cov_8.152045	12058	No	NA	25	4	1	Low-quality	Genome-fragment	19.22	AAI-based (medium-confidence)	0	1
A2_NODE_1051_length_12033_cov_24.147520	12033	No	NA	12	1	1	Low-quality	Genome-fragment	6.64	AAI-based (high-confidence)	0	1
A2_NODE_1052_length_12032_cov_11.549303	12032	No	NA	12	5	0	Low-quality	Genome-fragment	6.61	AAI-based (medium-confidence)	0	1
A2_NODE_1053_length_12028_cov_5.794120	12028	No	NA	19	2	0	Low-quality	Genome-fragment	14.8	AAI-based (medium-confidence)	0	1
A2_NODE_1054_length_12027_cov_12.386986	12027	No	NA	22	1	0	Low-quality	Genome-fragment	6.4	HMM-based (lower-bound)	0	1
A2_NODE_1055_length_12023_cov_27.431818	12023	No	NA	12	0	0	Not-determined	Genome-fragment	NA	NA	0	1	no viral genes detected
A2_NODE_1056_length_12021_cov_8.503092	12021	No	NA	20	4	0	Low-quality	Genome-fragment	21.71	AAI-based (medium-confidence)	0	1
A2_NODE_1060_length_12005_cov_15.064603	12005	No	NA	16	1	0	Low-quality	Genome-fragment	5.99	HMM-based (lower-bound)	0	1
A2_NODE_1061_length_12004_cov_19.797975	12004	No	NA	11	1	0	Low-quality	Genome-fragment	38.46	AAI-based (medium-confidence)	0	1
A2_NODE_1062_length_12001_cov_24.818182	12001	No	NA	16	0	4	Low-quality	Genome-fragment	6.57	AAI-based (high-confidence)	0	1	no viral genes detected
A2_NODE_1064_length_11995_cov_46.678476	11995	No	NA	18	1	2	Low-quality	Genome-fragment	7.97	HMM-based (lower-bound)	0	1
A2_NODE_1065_length_11994_cov_33.684479	11994	No	NA	10	0	4	Not-determined	Genome-fragment	NA	NA	0	1	no viral genes detected
A2_NODE_1066_length_11993_cov_319.329368	11993	No	NA	5	1	0	Low-quality	Genome-fragment	18.63	AAI-based (medium-confidence)	0	1
A2_NODE_1067_length_11988_cov_5.399648	11988	No	NA	23	0	1	Low-quality	Genome-fragment	7.09	AAI-based (medium-confidence)	0	1	no viral genes detected
A2_NODE_1068_length_11983_cov_47.940476	11983	No	NA	13	2	0	Low-quality	Genome-fragment	19.21	AAI-based (high-confidence)	0	1
A2_NODE_1069_length_11977_cov_6.066935	11977	No	NA	8	1	0	Low-quality	Genome-fragment	19.0	AAI-based (medium-confidence)	0	1
A2_NODE_1070_length_11975_cov_20.282634	11975	No	NA	9	6	0	Low-quality	Genome-fragment	2.27	AAI-based (medium-confidence)	0	1
A2_NODE_1071_length_11965_cov_12.372544	11965	No	NA	10	2	0	Low-quality	Genome-fragment	4.87	AAI-based (medium-confidence)	0	1.01
A2_NODE_1072_length_11965_cov_7.651301	11965	No	NA	16	0	3	Not-determined	Genome-fragment	NA	NA	0	1.27	no viral genes detected
A2_NODE_1073_length_11961_cov_11.868722	11961	No	NA	12	6	0	Low-quality	Genome-fragment	17.4	AAI-based (medium-confidence)	0	1
A2_NODE_1075_length_11943_cov_81.189855	11943	No	NA	23	6	0	Low-quality	Genome-fragment	20.19	AAI-based (high-confidence)	0	1
A2_NODE_1076_length_11938_cov_141.718758	11938	No	NA	11	2	0	Low-quality	Genome-fragment	0.97	HMM-based (lower-bound)	0	1
A2_NODE_1078_length_11935_cov_9.510185	11935	No	NA	6	1	0	Low-quality	Genome-fragment	6.75	AAI-based (medium-confidence)	0	1
A2_NODE_1079_length_11934_cov_20.760081	11934	No	NA	15	2	0	Low-quality	Genome-fragment	5.26	AAI-based (medium-confidence)	0	1
A2_NODE_1080_length_11932_cov_26.706155	11932	No	NA	22	0	1	Not-determined	Genome-fragment	NA	NA	0	1	no viral genes detected
A2_NODE_1084_length_11916_cov_10.734002	11916	No	NA	13	6	0	Low-quality	Genome-fragment	1.54	AAI-based (medium-confidence)	0	1.01
A2_NODE_1085_length_11914_cov_5.391348	11914	No	NA	23	0	1	Not-determined	Genome-fragment	NA	NA	0	1	no viral genes detected
A2_NODE_1086_length_11913_cov_46.510288	11913	No	NA	18	4	0	Low-quality	Genome-fragment	19.64	AAI-based (high-confidence)	0	1
A2_NODE_1087_length_11912_cov_10.510163	11912	No	NA	19	2	1	Low-quality	Genome-fragment	5.96	HMM-based (lower-bound)	0	1
A2_NODE_1088_length_11909_cov_21.518812	11909	No	NA	6	1	0	Low-quality	Genome-fragment	18.92	AAI-based (medium-confidence)	0	1.01
A2_NODE_1089_length_11907_cov_38.403054	11907	No	NA	11	5	0	Low-quality	Genome-fragment	21.68	AAI-based (high-confidence)	0	1
A2_NODE_1093_length_11889_cov_91.267788	11889	No	NA	6	0	0	Not-determined	Genome-fragment	NA	NA	0	1	no viral genes detected
A2_NODE_1094_length_11884_cov_15.645279	11884	No	NA	10	4	0	Low-quality	Genome-fragment	5.4	AAI-based (medium-confidence)	0	1
A2_NODE_1096_length_11872_cov_8.676483	11872	No	NA	8	0	0	Not-determined	Genome-fragment	NA	NA	0	1	no viral genes detected
A2_NODE_1097_length_11871_cov_161.135579	11871	No	NA	17	2	1	Low-quality	Genome-fragment	14.19	HMM-based (lower-bound)	0	1
A2_NODE_1098_length_11858_cov_44.112260	11858	No	NA	25	1	0	Low-quality	Genome-fragment	15.21	HMM-based (lower-bound)	0	1.34
A2_NODE_1100_length_11853_cov_10.792931	11853	No	NA	8	0	0	Low-quality	Genome-fragment	6.53	AAI-based (medium-confidence)	0	1	no viral genes detected
A2_NODE_1101_length_11853_cov_8.523733	11853	No	NA	10	2	0	Low-quality	Genome-fragment	5.32	HMM-based (lower-bound)	0	1
A2_NODE_1103_length_11851_cov_39.666836	11851	No	NA	20	3	0	Low-quality	Genome-fragment	6.01	HMM-based (lower-bound)	0	1
A2_NODE_1104_length_11839_cov_41.778089	11839	No	NA	14	1	2	Low-quality	Genome-fragment	3.94	AAI-based (medium-confidence)	0	1.25	low-confidence DTR
A2_NODE_1105_length_11829_cov_8.732122	11829	No	NA	11	2	0	Low-quality	Genome-fragment	7.19	HMM-based (lower-bound)	0	1.02
A2_NODE_1106_length_11828_cov_174.292704	11828	No	NA	8	0	0	Low-quality	Genome-fragment	3.74	AAI-based (high-confidence)	0	1.01	no viral genes detected
A2_NODE_1107_length_11824_cov_9.155748	11824	No	NA	9	0	1	Low-quality	Genome-fragment	7.16	AAI-based (medium-confidence)	0	1	no viral genes detected
A2_NODE_1109_length_11814_cov_7.450463	11814	No	NA	22	7	0	Low-quality	Genome-fragment	9.94	HMM-based (lower-bound)	0	1
A2_NODE_1110_length_11812_cov_9.740070	11812	No	NA	10	0	0	Not-determined	Genome-fragment	NA	NA	0	1	no viral genes detected
A2_NODE_1111_length_11804_cov_28.891140	11804	No	NA	17	2	0	Low-quality	Genome-fragment	1.59	HMM-based (lower-bound)	0	1
A2_NODE_1113_length_11797_cov_45.866292	11797	No	NA	24	4	0	Low-quality	Genome-fragment	18.19	AAI-based (high-confidence)	0	1
A2_NODE_1117_length_11781_cov_157.637216	11781	No	NA	6	1	0	Low-quality	Genome-fragment	18.44	AAI-based (medium-confidence)	0	1
A2_NODE_1118_length_11781_cov_12.409603	11781	No	NA	25	19	0	Low-quality	Genome-fragment	6.39	AAI-based (high-confidence)	0	1
A2_NODE_1120_length_11771_cov_35.908501	11771	No	NA	14	0	0	Not-determined	Genome-fragment	NA	NA	0	1.32	no viral genes detected
A2_NODE_1122_length_11758_cov_9.503033	11758	No	NA	17	0	2	Not-determined	Genome-fragment	NA	NA	0	1	no viral genes detected
A2_NODE_1123_length_11757_cov_102.694582	11757	No	NA	16	1	1	Low-quality	Genome-fragment	18.63	AAI-based (high-confidence)	0	1
A2_NODE_1125_length_11752_cov_7.248867	11752	No	NA	6	0	0	Not-determined	Genome-fragment	NA	NA	0	1	no viral genes detected
A2_NODE_1128_length_11722_cov_43.709694	11722	No	NA	12	2	0	Low-quality	Genome-fragment	6.45	AAI-based (medium-confidence)	0	1
A2_NODE_1129_length_11722_cov_17.557127	11722	No	NA	15	0	5	Low-quality	Genome-fragment	5.85	AAI-based (medium-confidence)	0	1	no viral genes detected
A2_NODE_1131_length_11721_cov_13.759301	11721	No	NA	10	0	0	Not-determined	Genome-fragment	NA	NA	0	1	no viral genes detected
A2_NODE_1132_length_11720_cov_8.073553	11720	No	NA	29	3	1	Low-quality	Genome-fragment	19.77	AAI-based (high-confidence)	0	1
A2_NODE_1133_length_11717_cov_9.180329	11717	No	NA	14	0	0	Low-quality	Genome-fragment	14.41	AAI-based (high-confidence)	0	1	no viral genes detected
A2_NODE_1135_length_11707_cov_20.383196	11707	No	NA	16	4	0	Low-quality	Genome-fragment	19.41	AAI-based (medium-confidence)	0	1
A2_NODE_1136_length_11696_cov_13.542995	11696	No	NA	11	3	0	Low-quality	Genome-fragment	6.44	HMM-based (lower-bound)	0	1
A2_NODE_1137_length_11689_cov_9.731821	11689	No	NA	19	1	0	Low-quality	Genome-fragment	12.31	AAI-based (high-confidence)	0	1
A2_NODE_1138_length_11683_cov_15.737616	11683	No	NA	23	9	0	Low-quality	Genome-fragment	19.57	AAI-based (medium-confidence)	0	1
A2_NODE_1140_length_11681_cov_35.461724	11681	No	NA	24	1	0	Low-quality	Genome-fragment	6.03	HMM-based (lower-bound)	0	1
A2_NODE_1141_length_11681_cov_28.187253	11681	No	NA	16	1	1	Low-quality	Genome-fragment	10.37	HMM-based (lower-bound)	0	1
A2_NODE_1142_length_11672_cov_5.779117	11672	No	NA	18	6	0	Low-quality	Genome-fragment	21.31	AAI-based (high-confidence)	0	1
A2_NODE_1143_length_11663_cov_131.370348	11663	No	NA	7	0	0	Low-quality	Genome-fragment	18.26	AAI-based (medium-confidence)	0	1.01	no viral genes detected
A2_NODE_1144_length_11663_cov_10.466402	11663	No	NA	26	3	0	Low-quality	Genome-fragment	8.8	HMM-based (lower-bound)	0	1
A2_NODE_1146_length_11649_cov_6.902450	11649	No	NA	10	3	0	Low-quality	Genome-fragment	27.5	AAI-based (medium-confidence)	0	1
A2_NODE_1148_length_11646_cov_9.039945	11646	No	NA	6	0	0	Low-quality	Genome-fragment	20.19	AAI-based (medium-confidence)	0	1.4	no viral genes detected
A2_NODE_1150_length_11631_cov_63.400397	11631	No	NA	22	6	0	Low-quality	Genome-fragment	19.32	AAI-based (medium-confidence)	0	1
A2_NODE_1151_length_11631_cov_13.698169	11631	No	NA	35	1	0	Low-quality	Genome-fragment	7.47	AAI-based (medium-confidence)	0	1
A2_NODE_1152_length_11627_cov_20.619340	11627	No	NA	8	1	0	Low-quality	Genome-fragment	18.77	AAI-based (high-confidence)	0	1
A2_NODE_1154_length_11623_cov_6.920470	11623	No	NA	15	2	1	Low-quality	Genome-fragment	6.4	AAI-based (medium-confidence)	0	1.01	low-confidence ITR
A2_NODE_1155_length_11618_cov_28.999049	11618	No	NA	8	0	0	Not-determined	Genome-fragment	NA	NA	0	1.01	no viral genes detected
A2_NODE_1156_length_11617_cov_11.838436	11617	No	NA	20	4	0	Low-quality	Genome-fragment	18.56	AAI-based (high-confidence)	0	1
A2_NODE_1157_length_11613_cov_7.023447	11613	No	NA	26	7	0	Low-quality	Genome-fragment	22.03	AAI-based (medium-confidence)	0	1
A2_NODE_1158_length_11607_cov_23.876558	11607	No	NA	22	9	0	Low-quality	Genome-fragment	18.76	AAI-based (high-confidence)	0	1
A2_NODE_1159_length_11603_cov_10.023814	11603	No	NA	15	7	1	Low-quality	Genome-fragment	7.0	AAI-based (medium-confidence)	0	1
A2_NODE_1161_length_11600_cov_60.171416	11600	No	NA	15	0	1	Not-determined	Genome-fragment	NA	NA	0	1	no viral genes detected
A2_NODE_1162_length_11593_cov_17.367568	11593	No	NA	22	10	0	Low-quality	Genome-fragment	18.71	AAI-based (medium-confidence)	0	1
A2_NODE_1163_length_11583_cov_5.084143	11583	No	NA	14	4	0	Low-quality	Genome-fragment	18.7	AAI-based (high-confidence)	0	1.01
A2_NODE_1164_length_11580_cov_17.276443	11580	No	NA	9	3	0	Low-quality	Genome-fragment	6.29	AAI-based (medium-confidence)	0	1
A2_NODE_1165_length_11580_cov_3.825163	11580	No	NA	20	2	0	Low-quality	Genome-fragment	7.87	HMM-based (lower-bound)	0	1
A2_NODE_1166_length_11578_cov_12.029506	11578	No	NA	20	1	2	Low-quality	Genome-fragment	4.57	HMM-based (lower-bound)	0	1
A2_NODE_1167_length_11576_cov_8.265862	11576	No	NA	25	1	3	Low-quality	Genome-fragment	5.66	HMM-based (lower-bound)	0	1
A2_NODE_1168_length_11570_cov_12.770908	11570	No	NA	8	0	0	Not-determined	Genome-fragment	NA	NA	0	1	no viral genes detected
A2_NODE_1169_length_11567_cov_11.997047	11567	No	NA	19	1	0	Low-quality	Genome-fragment	15.74	HMM-based (lower-bound)	0	1.4
A2_NODE_1170_length_11567_cov_7.342252	11567	No	NA	17	0	0	Not-determined	Genome-fragment	NA	NA	0	1.01	no viral genes detected
A2_NODE_1171_length_11560_cov_8.863103	11560	No	NA	10	3	0	Low-quality	Genome-fragment	20.38	AAI-based (high-confidence)	0	1
A2_NODE_1175_length_11538_cov_12.645824	11538	No	NA	18	1	0	Low-quality	Genome-fragment	6.26	HMM-based (lower-bound)	0	1
A2_NODE_1176_length_11538_cov_4.913350	11538	No	NA	14	3	0	Low-quality	Genome-fragment	7.88	HMM-based (lower-bound)	0	1
A2_NODE_1177_length_11537_cov_28.758404	11537	No	NA	15	3	0	Low-quality	Genome-fragment	18.07	AAI-based (high-confidence)	0	1
A2_NODE_1178_length_11531_cov_7.345329	11531	No	NA	10	5	0	Low-quality	Genome-fragment	32.51	AAI-based (high-confidence)	0	1
A2_NODE_1179_length_11530_cov_3.933420	11530	No	NA	13	2	0	Low-quality	Genome-fragment	33.2	AAI-based (high-confidence)	0	1.01
A2_NODE_1181_length_11526_cov_53.808648	11526	No	NA	10	2	0	Low-quality	Genome-fragment	32.98	AAI-based (medium-confidence)	0	1
A2_NODE_1182_length_11525_cov_11.600523	11525	No	NA	25	3	0	Low-quality	Genome-fragment	6.3	HMM-based (lower-bound)	0	1.02
A2_NODE_1184_length_11517_cov_19.207817	11517	No	NA	11	0	0	Low-quality	Genome-fragment	3.64	AAI-based (medium-confidence)	0	1	no viral genes detected
A2_NODE_1185_length_11512_cov_10.624509	11512	No	NA	22	0	2	Low-quality	Genome-fragment	5.73	AAI-based (high-confidence)	0	1	no viral genes detected
A2_NODE_1186_length_11511_cov_10.206355	11511	No	NA	3	0	0	Low-quality	Genome-fragment	5.89	AAI-based (medium-confidence)	0	1	no viral genes detected
A2_NODE_1187_length_11511_cov_7.250524	11511	No	NA	6	0	0	Not-determined	Genome-fragment	NA	NA	0	1.28	no viral genes detected
A2_NODE_1188_length_11507_cov_17.934509	11507	No	NA	17	1	0	Low-quality	Genome-fragment	7.13	AAI-based (medium-confidence)	0	1
A2_NODE_1190_length_11505_cov_6.984105	11505	No	NA	11	0	0	Low-quality	Genome-fragment	8.87	AAI-based (high-confidence)	0	1	no viral genes detected
A2_NODE_1191_length_11495_cov_24.045017	11495	No	NA	4	1	0	Low-quality	Genome-fragment	6.36	AAI-based (medium-confidence)	0	1
A2_NODE_1192_length_11492_cov_6.303401	11492	No	NA	13	3	0	Low-quality	Genome-fragment	20.81	AAI-based (medium-confidence)	0	1
A2_NODE_1193_length_11488_cov_14.067699	11488	No	NA	15	3	0	Low-quality	Genome-fragment	6.14	AAI-based (medium-confidence)	0	1.01
A2_NODE_1194_length_11488_cov_7.393510	11488	No	NA	20	8	0	Low-quality	Genome-fragment	18.99	AAI-based (medium-confidence)	0	1
A2_NODE_1195_length_11481_cov_66.057763	11481	No	NA	10	4	0	Low-quality	Genome-fragment	18.61	AAI-based (medium-confidence)	0	1
A2_NODE_1196_length_11481_cov_8.634868	11481	No	NA	24	0	1	Not-determined	Genome-fragment	NA	NA	0	1	no viral genes detected
A2_NODE_1197_length_11480_cov_92.573042	11480	No	NA	9	0	2	Not-determined	Genome-fragment	NA	NA	0	1	no viral genes detected
A2_NODE_1198_length_11471_cov_12.034163	11471	No	NA	15	7	0	Low-quality	Genome-fragment	18.83	AAI-based (high-confidence)	0	1
A2_NODE_1199_length_11469_cov_56.880410	11469	No	NA	18	8	0	Low-quality	Genome-fragment	21.47	AAI-based (high-confidence)	0	1
A2_NODE_1201_length_11469_cov_7.437796	11469	No	NA	22	0	0	Not-determined	Genome-fragment	NA	NA	0	1	no viral genes detected
A2_NODE_1203_length_11454_cov_81.232126	11454	No	NA	17	2	0	Low-quality	Genome-fragment	3.83	HMM-based (lower-bound)	0	1.03
A2_NODE_1204_length_11445_cov_4.706409	11445	No	NA	8	2	0	Low-quality	Genome-fragment	7.38	HMM-based (lower-bound)	0	1
A2_NODE_1209_length_11434_cov_21.851217	11434	No	NA	14	4	0	Low-quality	Genome-fragment	18.39	AAI-based (medium-confidence)	0	1
A2_NODE_1210_length_11430_cov_10.015297	11430	No	NA	21	8	0	Low-quality	Genome-fragment	18.96	HMM-based (lower-bound)	0	1
A2_NODE_1211_length_11429_cov_36.369527	11429	No	NA	7	3	0	Low-quality	Genome-fragment	17.71	AAI-based (medium-confidence)	0	1
A2_NODE_1212_length_11427_cov_5.085385	11427	No	NA	17	2	0	Low-quality	Genome-fragment	19.84	AAI-based (high-confidence)	0	1
A2_NODE_1213_length_11415_cov_10.898415	11415	No	NA	8	2	0	Low-quality	Genome-fragment	20.32	HMM-based (lower-bound)	0	1.01
A2_NODE_1215_length_11405_cov_124.562643	11405	No	NA	4	0	0	Low-quality	Genome-fragment	6.31	AAI-based (medium-confidence)	0	1	no viral genes detected
A2_NODE_1217_length_11396_cov_62.966581	11396	No	NA	17	2	0	Low-quality	Genome-fragment	27.11	HMM-based (lower-bound)	0	1
A2_NODE_1218_length_11388_cov_8.062031	11388	No	NA	15	10	1	Low-quality	Genome-fragment	6.17	AAI-based (high-confidence)	0	1
A2_NODE_1220_length_11384_cov_6.007150	11384	No	NA	13	1	1	Low-quality	Genome-fragment	5.4	AAI-based (medium-confidence)	0	1
A2_NODE_1221_length_11379_cov_5.478894	11379	No	NA	20	5	0	Low-quality	Genome-fragment	28.42	AAI-based (medium-confidence)	0	1
A2_NODE_1223_length_11377_cov_21.250221	11377	No	NA	13	1	2	Low-quality	Genome-fragment	9.99	AAI-based (medium-confidence)	0	1
A2_NODE_1224_length_11377_cov_5.064300	11377	No	NA	12	5	0	Low-quality	Genome-fragment	27.56	AAI-based (medium-confidence)	0	1
A2_NODE_1226_length_11369_cov_6.607212	11369	No	NA	9	5	0	Low-quality	Genome-fragment	6.11	AAI-based (medium-confidence)	0	1
A2_NODE_1227_length_11369_cov_5.084585	11369	No	NA	18	2	1	Low-quality	Genome-fragment	5.47	AAI-based (medium-confidence)	0	1
A2_NODE_1228_length_11366_cov_9.205110	11366	No	NA	9	0	0	Low-quality	Genome-fragment	3.14	AAI-based (high-confidence)	0	1	no viral genes detected
A2_NODE_1231_length_11354_cov_12.880255	11354	No	NA	9	1	0	Low-quality	Genome-fragment	5.05	HMM-based (lower-bound)	0	1
A2_NODE_1233_length_11350_cov_23.252678	11350	No	NA	13	7	0	Low-quality	Genome-fragment	20.21	AAI-based (high-confidence)	0	1
A2_NODE_1234_length_11335_cov_29.577128	11335	No	NA	14	5	0	Low-quality	Genome-fragment	19.36	AAI-based (high-confidence)	0	1
A2_NODE_1235_length_11331_cov_11.419120	11331	No	NA	14	1	0	Low-quality	Genome-fragment	10.47	HMM-based (lower-bound)	0	1
A2_NODE_1236_length_11330_cov_13.501729	11330	No	NA	19	1	0	Low-quality	Genome-fragment	31.0	AAI-based (medium-confidence)	0	1
A2_NODE_1237_length_11330_cov_11.861907	11330	No	NA	6	1	0	Low-quality	Genome-fragment	9.33	AAI-based (medium-confidence)	0	1
A2_NODE_1238_length_11330_cov_7.256674	11330	No	NA	17	9	0	Low-quality	Genome-fragment	18.88	AAI-based (high-confidence)	0	1
A2_NODE_1239_length_11322_cov_33.349694	11322	No	NA	22	1	2	Low-quality	Genome-fragment	3.88	AAI-based (medium-confidence)	0	1
A2_NODE_1240_length_11322_cov_14.475992	11322	No	NA	14	4	0	Low-quality	Genome-fragment	9.1	HMM-based (lower-bound)	0	1
A2_NODE_1242_length_11318_cov_30.228447	11318	No	NA	13	3	0	Low-quality	Genome-fragment	13.93	AAI-based (high-confidence)	0	1
A2_NODE_1243_length_11311_cov_63.511727	11311	No	NA	14	3	0	Low-quality	Genome-fragment	18.38	AAI-based (medium-confidence)	0	1
A2_NODE_1244_length_11311_cov_8.647388	11311	No	NA	7	0	0	Low-quality	Genome-fragment	18.11	AAI-based (medium-confidence)	0	1	no viral genes detected
A2_NODE_1245_length_11310_cov_10.625766	11310	No	NA	8	1	1	Low-quality	Genome-fragment	20.1	AAI-based (medium-confidence)	0	1
A2_NODE_1246_length_11309_cov_89.942243	11309	No	NA	22	8	0	Low-quality	Genome-fragment	18.28	AAI-based (high-confidence)	0	1
A2_NODE_1247_length_11306_cov_26.698693	11306	No	NA	17	12	0	Low-quality	Genome-fragment	19.03	AAI-based (high-confidence)	0	1
A2_NODE_1248_length_11305_cov_105.559111	11305	No	NA	16	6	0	Low-quality	Genome-fragment	18.91	AAI-based (medium-confidence)	0	1
A2_NODE_1249_length_11299_cov_129.706599	11299	No	NA	12	1	0	Low-quality	Genome-fragment	39.03	AAI-based (medium-confidence)	0	1
A2_NODE_1250_length_11297_cov_4.479630	11297	No	NA	15	2	1	Low-quality	Genome-fragment	10.56	HMM-based (lower-bound)	0	1
A2_NODE_1251_length_11294_cov_6.560637	11294	No	NA	15	9	0	Low-quality	Genome-fragment	19.09	AAI-based (high-confidence)	0	1
A2_NODE_1252_length_11293_cov_11.244172	11293	No	NA	6	1	0	Low-quality	Genome-fragment	9.56	AAI-based (high-confidence)	0	1
A2_NODE_1253_length_11290_cov_36.460792	11290	No	NA	6	0	0	Low-quality	Genome-fragment	20.11	AAI-based (high-confidence)	0	1	no viral genes detected
A2_NODE_1254_length_11289_cov_4.505430	11289	No	NA	8	3	0	Low-quality	Genome-fragment	3.85	AAI-based (high-confidence)	0	1
A2_NODE_1255_length_11288_cov_7.802368	11288	No	NA	32	1	4	Low-quality	Genome-fragment	5.63	AAI-based (medium-confidence)	0	1
A2_NODE_1257_length_11281_cov_8.511135	11281	No	NA	7	0	0	Low-quality	Genome-fragment	6.81	AAI-based (medium-confidence)	0	1	no viral genes detected
A2_NODE_1258_length_11273_cov_68.274470	11273	No	NA	12	2	0	Low-quality	Genome-fragment	18.54	AAI-based (high-confidence)	0	1
A2_NODE_1260_length_11267_cov_50.986265	11267	No	NA	7	3	0	Low-quality	Genome-fragment	15.69	AAI-based (medium-confidence)	0	1.93	high kmer_freq may indicate large duplication
A2_NODE_1261_length_11261_cov_6.019722	11261	No	NA	5	0	0	Low-quality	Genome-fragment	18.2	AAI-based (high-confidence)	0	1	no viral genes detected
A2_NODE_1262_length_11259_cov_28.430650	11259	No	NA	8	1	0	Low-quality	Genome-fragment	5.76	AAI-based (medium-confidence)	0	1
A2_NODE_1263_length_11257_cov_35.232280	11257	No	NA	8	0	0	Not-determined	Genome-fragment	NA	NA	0	1.24	no viral genes detected
A2_NODE_1264_length_11257_cov_6.623192	11257	No	NA	14	2	0	Low-quality	Genome-fragment	4.7	HMM-based (lower-bound)	0	1
A2_NODE_1265_length_11256_cov_6.517811	11256	No	NA	18	11	0	Low-quality	Genome-fragment	21.72	AAI-based (high-confidence)	0	1
A2_NODE_1266_length_11249_cov_57.507951	11249	No	NA	17	2	0	Low-quality	Genome-fragment	14.05	AAI-based (high-confidence)	0	1
A2_NODE_1267_length_11248_cov_55.956669	11248	No	NA	16	2	0	Low-quality	Genome-fragment	14.23	AAI-based (high-confidence)	0	1
A2_NODE_1268_length_11245_cov_7.291063	11245	No	NA	16	3	0	Low-quality	Genome-fragment	0.91	HMM-based (lower-bound)	0	1.01
A2_NODE_1269_length_11243_cov_6.017787	11243	No	NA	26	7	1	Low-quality	Genome-fragment	20.77	AAI-based (high-confidence)	0	1
A2_NODE_1270_length_11238_cov_164.423947	11238	No	NA	15	2	0	Low-quality	Genome-fragment	14.07	HMM-based (lower-bound)	0	1
A2_NODE_1271_length_11236_cov_65.434129	11236	No	NA	10	1	0	Low-quality	Genome-fragment	7.11	AAI-based (medium-confidence)	0	1
A2_NODE_1272_length_11233_cov_103.222670	11233	No	NA	13	0	0	Low-quality	Genome-fragment	14.19	AAI-based (medium-confidence)	0	1.01	no viral genes detected
A2_NODE_1274_length_11231_cov_41.504295	11231	No	NA	16	0	1	Low-quality	Genome-fragment	4.29	AAI-based (medium-confidence)	0	1	no viral genes detected
A2_NODE_1275_length_11231_cov_6.803955	11231	No	NA	13	1	0	Low-quality	Genome-fragment	9.25	AAI-based (medium-confidence)	0	1
A2_NODE_1276_length_11231_cov_5.856836	11231	No	NA	7	1	0	Low-quality	Genome-fragment	3.72	AAI-based (high-confidence)	0	1
A2_NODE_1277_length_11227_cov_6.654583	11227	No	NA	15	3	0	Low-quality	Genome-fragment	6.16	AAI-based (high-confidence)	0	1
A2_NODE_1278_length_11225_cov_16.736885	11225	No	NA	15	8	0	Low-quality	Genome-fragment	25.85	AAI-based (medium-confidence)	0	1
A2_NODE_1281_length_11215_cov_32.661470	11215	No	NA	20	0	0	Not-determined	Genome-fragment	NA	NA	0	1	no viral genes detected
A2_NODE_1282_length_11210_cov_26.848050	11210	No	NA	10	2	0	Low-quality	Genome-fragment	6.18	AAI-based (medium-confidence)	0	1
A2_NODE_1283_length_11209_cov_21.764569	11209	No	NA	8	1	0	Low-quality	Genome-fragment	33.93	AAI-based (medium-confidence)	0	1
A2_NODE_1284_length_11197_cov_30.273201	11197	No	NA	14	2	0	Low-quality	Genome-fragment	3.21	AAI-based (medium-confidence)	0	1
A2_NODE_1287_length_11180_cov_26.325933	11180	No	NA	24	11	0	Low-quality	Genome-fragment	18.39	AAI-based (high-confidence)	0	1
A2_NODE_1290_length_11175_cov_5.116367	11175	No	NA	18	1	1	Low-quality	Genome-fragment	5.96	AAI-based (medium-confidence)	0	1
A2_NODE_1291_length_11172_cov_14.419448	11172	No	NA	18	11	0	Low-quality	Genome-fragment	24.81	AAI-based (high-confidence)	0	1
A2_NODE_1292_length_11169_cov_8.100414	11169	No	NA	3	1	0	Low-quality	Genome-fragment	9.08	AAI-based (medium-confidence)	0	1
A2_NODE_1293_length_11167_cov_56.925126	11167	No	NA	11	2	0	Low-quality	Genome-fragment	6.14	AAI-based (medium-confidence)	0	1
A2_NODE_1294_length_11163_cov_52.324181	11163	No	NA	2	0	0	Not-determined	Genome-fragment	NA	NA	0	1	no viral genes detected
A2_NODE_1295_length_11161_cov_13.880155	11161	No	NA	11	1	0	Low-quality	Genome-fragment	0.87	HMM-based (lower-bound)	0	1
A2_NODE_1296_length_11160_cov_13.009815	11160	No	NA	23	3	0	Low-quality	Genome-fragment	33.04	AAI-based (medium-confidence)	0	1.01
A2_NODE_1297_length_11159_cov_4.923721	11159	No	NA	22	2	0	Low-quality	Genome-fragment	18.46	AAI-based (high-confidence)	0	1
A2_NODE_1300_length_11147_cov_25.312838	11147	No	NA	14	0	4	Low-quality	Genome-fragment	6.62	AAI-based (high-confidence)	0	1	no viral genes detected
A2_NODE_1301_length_11146_cov_47.220720	11146	No	NA	13	10	0	Low-quality	Genome-fragment	17.76	AAI-based (high-confidence)	0	1
A2_NODE_1302_length_11145_cov_15.635437	11145	No	NA	3	1	0	Low-quality	Genome-fragment	15.9	HMM-based (lower-bound)	0	1
A2_NODE_1303_length_11144_cov_15.565966	11144	No	NA	5	1	0	Low-quality	Genome-fragment	6.58	AAI-based (medium-confidence)	0	1
A2_NODE_1306_length_11135_cov_14.360650	11135	No	NA	8	4	0	Low-quality	Genome-fragment	18.53	AAI-based (high-confidence)	0	1
A2_NODE_1307_length_11134_cov_10.021933	11134	No	NA	17	0	1	Low-quality	Genome-fragment	3.34	AAI-based (medium-confidence)	0	1.01	no viral genes detected
A2_NODE_1308_length_11129_cov_48.678346	11129	No	NA	16	3	1	Low-quality	Genome-fragment	3.69	AAI-based (medium-confidence)	0	1.01
A2_NODE_1310_length_11125_cov_6.593948	11125	No	NA	9	7	0	Low-quality	Genome-fragment	4.71	HMM-based (lower-bound)	0	1.02
A2_NODE_1312_length_11122_cov_6.327189	11122	No	NA	11	1	0	Low-quality	Genome-fragment	5.49	HMM-based (lower-bound)	0	1
A2_NODE_1313_length_11120_cov_455.215002	11120	No	NA	17	4	0	Low-quality	Genome-fragment	35.45	AAI-based (high-confidence)	0	1
A2_NODE_1314_length_11119_cov_7.132863	11119	No	NA	20	0	3	Low-quality	Genome-fragment	4.33	AAI-based (medium-confidence)	0	1	no viral genes detected
A2_NODE_1316_length_11118_cov_5.176173	11118	No	NA	11	0	2	Low-quality	Genome-fragment	3.2	AAI-based (medium-confidence)	0	1	no viral genes detected
A2_NODE_1318_length_11115_cov_11.383273	11115	No	NA	17	8	0	Low-quality	Genome-fragment	21.03	AAI-based (high-confidence)	0	1.13
A2_NODE_1319_length_11112_cov_58.360224	11112	No	NA	15	2	0	Low-quality	Genome-fragment	2.1	AAI-based (medium-confidence)	0	1
A2_NODE_1320_length_11111_cov_4.892004	11111	No	NA	18	9	0	Low-quality	Genome-fragment	19.31	AAI-based (high-confidence)	0	1
A2_NODE_1321_length_11108_cov_13.543925	11108	No	NA	11	6	0	Low-quality	Genome-fragment	18.54	AAI-based (high-confidence)	0	2.38	high kmer_freq may indicate large duplication; low-confidence DTR
A2_NODE_1325_length_11098_cov_33.075885	11098	No	NA	7	4	0	Low-quality	Genome-fragment	17.19	AAI-based (medium-confidence)	0	1
A2_NODE_1327_length_11086_cov_16.044874	11086	No	NA	10	1	0	Low-quality	Genome-fragment	26.38	HMM-based (lower-bound)	0	1
A2_NODE_1328_length_11075_cov_46.000000	11075	No	NA	14	0	0	Low-quality	Genome-fragment	17.51	AAI-based (medium-confidence)	0	1	no viral genes detected
A2_NODE_1329_length_11074_cov_148.446592	11074	No	NA	24	9	0	Low-quality	Genome-fragment	18.85	AAI-based (high-confidence)	0	1
A2_NODE_1330_length_11065_cov_13.743688	11065	No	NA	14	4	0	Low-quality	Genome-fragment	12.52	HMM-based (lower-bound)	0	1
A2_NODE_1331_length_11057_cov_493.942374	11057	No	NA	13	3	0	Low-quality	Genome-fragment	5.08	HMM-based (lower-bound)	0	1.04
A2_NODE_1332_length_11053_cov_8.009456	11053	No	NA	3	0	0	Low-quality	Genome-fragment	8.97	AAI-based (medium-confidence)	0	1	no viral genes detected
A2_NODE_1333_length_11051_cov_52.142688	11051	No	NA	5	0	0	Not-determined	Genome-fragment	NA	NA	0	1	no viral genes detected
A2_NODE_1334_length_11050_cov_10.169259	11050	No	NA	14	4	1	Low-quality	Genome-fragment	1.54	HMM-based (lower-bound)	0	1
A2_NODE_1336_length_11043_cov_15.840826	11043	No	NA	2	0	0	Low-quality	Genome-fragment	15.93	AAI-based (high-confidence)	0	1	no viral genes detected
A2_NODE_1337_length_11043_cov_8.383054	11043	No	NA	16	7	0	Low-quality	Genome-fragment	12.91	AAI-based (high-confidence)	0	1
A2_NODE_1338_length_11026_cov_10.555647	11026	No	NA	10	4	0	Low-quality	Genome-fragment	12.9	AAI-based (high-confidence)	0	1
A2_NODE_1341_length_11016_cov_17.965697	11016	No	NA	5	1	0	Low-quality	Genome-fragment	3.47	AAI-based (medium-confidence)	0	1
A2_NODE_1342_length_11014_cov_77.746783	11014	No	NA	21	1	1	Low-quality	Genome-fragment	17.54	AAI-based (high-confidence)	0	1
A2_NODE_1343_length_11014_cov_9.146455	11014	No	NA	26	3	1	Low-quality	Genome-fragment	17.99	AAI-based (high-confidence)	0	1
A2_NODE_1344_length_11012_cov_15.532993	11012	No	NA	6	4	0	Low-quality	Genome-fragment	24.55	AAI-based (medium-confidence)	0	1
A2_NODE_1345_length_11010_cov_7.127978	11010	No	NA	12	2	0	Low-quality	Genome-fragment	17.54	AAI-based (high-confidence)	0	1
A2_NODE_1346_length_11008_cov_80.769652	11008	No	NA	8	2	0	Low-quality	Genome-fragment	17.69	AAI-based (medium-confidence)	0	1
A2_NODE_1349_length_10999_cov_22.971308	10999	No	NA	19	11	0	Low-quality	Genome-fragment	18.01	AAI-based (high-confidence)	0	1
A2_NODE_1351_length_10998_cov_13.063511	10998	No	NA	6	1	0	Low-quality	Genome-fragment	16.18	HMM-based (lower-bound)	0	1
A2_NODE_1353_length_10982_cov_5.934566	10982	No	NA	16	3	0	Low-quality	Genome-fragment	18.57	AAI-based (high-confidence)	0	1
A2_NODE_1354_length_10977_cov_292.022157	10977	No	NA	9	5	0	Low-quality	Genome-fragment	18.04	AAI-based (high-confidence)	0	1
A2_NODE_1355_length_10977_cov_6.401025	10977	No	NA	17	8	0	Low-quality	Genome-fragment	20.22	AAI-based (high-confidence)	0	1
A2_NODE_1356_length_10976_cov_47.222965	10976	No	NA	13	6	0	Low-quality	Genome-fragment	18.45	AAI-based (high-confidence)	0	1
A2_NODE_1357_length_10975_cov_41.001740	10975	No	NA	18	6	0	Low-quality	Genome-fragment	13.9	AAI-based (medium-confidence)	0	1
A2_NODE_1358_length_10970_cov_4.901145	10970	No	NA	6	1	0	Low-quality	Genome-fragment	17.51	AAI-based (high-confidence)	0	1
A2_NODE_1360_length_10967_cov_40.417705	10967	No	NA	3	0	0	Low-quality	Genome-fragment	5.98	AAI-based (medium-confidence)	0	1	no viral genes detected
A2_NODE_1361_length_10940_cov_5.963895	10940	No	NA	12	3	0	Low-quality	Genome-fragment	3.02	AAI-based (medium-confidence)	0	1
A2_NODE_1363_length_10937_cov_35.003400	10937	Yes	7032	18	3	2	Low-quality	Genome-fragment	2.92	AAI-based (medium-confidence)	35.7	1
A2_NODE_1364_length_10932_cov_18.775949	10932	No	NA	3	1	0	Low-quality	Genome-fragment	28.17	AAI-based (medium-confidence)	0	1
A2_NODE_1365_length_10932_cov_13.077503	10932	No	NA	21	7	0	Low-quality	Genome-fragment	30.62	AAI-based (high-confidence)	0	1
A2_NODE_1366_length_10932_cov_6.226625	10932	No	NA	5	0	0	Low-quality	Genome-fragment	6.79	AAI-based (medium-confidence)	0	1	no viral genes detected
A2_NODE_1367_length_10925_cov_73.821527	10925	No	NA	10	5	0	Low-quality	Genome-fragment	17.0	AAI-based (high-confidence)	0	1
A2_NODE_1371_length_10899_cov_7.630764	10899	No	NA	13	3	0	Low-quality	Genome-fragment	5.43	AAI-based (high-confidence)	0	1
A2_NODE_1373_length_10894_cov_9.903497	10894	No	NA	4	1	0	Low-quality	Genome-fragment	6.07	HMM-based (lower-bound)	0	1
A2_NODE_1374_length_10884_cov_24.800813	10884	No	NA	9	0	0	Low-quality	Genome-fragment	17.39	AAI-based (medium-confidence)	0	1	no viral genes detected
A2_NODE_1376_length_10880_cov_15.002032	10880	No	NA	8	0	0	Low-quality	Genome-fragment	5.99	AAI-based (medium-confidence)	0	1	no viral genes detected
A2_NODE_1377_length_10879_cov_72.624538	10879	No	NA	8	3	0	Low-quality	Genome-fragment	15.7	HMM-based (lower-bound)	0	1
A2_NODE_1379_length_10874_cov_15.333487	10874	No	NA	7	0	0	Low-quality	Genome-fragment	5.97	AAI-based (high-confidence)	0	1	no viral genes detected
A2_NODE_1382_length_10860_cov_12.555854	10860	No	NA	17	4	0	Low-quality	Genome-fragment	18.0	AAI-based (high-confidence)	0	1
A2_NODE_1384_length_10856_cov_51.960189	10856	No	NA	12	2	0	Low-quality	Genome-fragment	33.42	AAI-based (high-confidence)	0	1
A2_NODE_1385_length_10856_cov_8.613184	10856	No	NA	10	3	0	Low-quality	Genome-fragment	13.7	AAI-based (high-confidence)	0	1.01
A2_NODE_1386_length_10845_cov_5.684430	10845	No	NA	17	0	0	Not-determined	Genome-fragment	NA	NA	0	1	no viral genes detected
A2_NODE_1387_length_10843_cov_40.790601	10843	No	NA	9	1	0	Low-quality	Genome-fragment	5.97	AAI-based (medium-confidence)	0	1
A2_NODE_1388_length_10842_cov_158.741541	10842	No	NA	14	1	0	Low-quality	Genome-fragment	13.7	AAI-based (medium-confidence)	0	1
A2_NODE_1389_length_10842_cov_5.772689	10842	No	NA	16	4	0	Low-quality	Genome-fragment	6.41	AAI-based (medium-confidence)	0	1
A2_NODE_1391_length_10840_cov_4.601113	10840	No	NA	20	7	0	Low-quality	Genome-fragment	17.33	AAI-based (medium-confidence)	0	1
A2_NODE_1392_length_10837_cov_4.498887	10837	No	NA	6	2	0	Low-quality	Genome-fragment	4.01	HMM-based (lower-bound)	0	1
A2_NODE_1393_length_10834_cov_43.789127	10834	No	NA	18	3	0	Low-quality	Genome-fragment	17.31	AAI-based (high-confidence)	0	1
A2_NODE_1394_length_10832_cov_7.011877	10832	No	NA	11	4	0	Low-quality	Genome-fragment	0.87	HMM-based (lower-bound)	0	1.02
A2_NODE_1395_length_10832_cov_4.556648	10832	No	NA	7	1	0	Low-quality	Genome-fragment	16.53	AAI-based (medium-confidence)	0	1
A2_NODE_1396_length_10830_cov_38.835360	10830	No	NA	10	4	0	Low-quality	Genome-fragment	4.53	HMM-based (lower-bound)	0	1
A2_NODE_1399_length_10826_cov_33.216322	10826	No	NA	18	8	0	Low-quality	Genome-fragment	22.72	AAI-based (medium-confidence)	0	1
A2_NODE_1400_length_10823_cov_14.582652	10823	No	NA	10	0	0	Low-quality	Genome-fragment	5.99	AAI-based (medium-confidence)	0	1	no viral genes detected
A2_NODE_1401_length_10823_cov_6.326895	10823	No	NA	11	2	0	Low-quality	Genome-fragment	0.72	HMM-based (lower-bound)	0	1
A2_NODE_1404_length_10818_cov_6.199480	10818	No	NA	7	0	0	Not-determined	Genome-fragment	NA	NA	0	1.01	no viral genes detected
A2_NODE_1405_length_10813_cov_18.368005	10813	No	NA	13	8	0	Low-quality	Genome-fragment	21.21	HMM-based (lower-bound)	0	1
A2_NODE_1406_length_10805_cov_8.985953	10805	No	NA	27	2	0	Low-quality	Genome-fragment	3.43	AAI-based (medium-confidence)	0	1.01
A2_NODE_1407_length_10804_cov_11.298353	10804	No	NA	15	5	0	Low-quality	Genome-fragment	28.53	AAI-based (high-confidence)	0	1
A2_NODE_1408_length_10803_cov_4.302382	10803	No	NA	14	1	0	Low-quality	Genome-fragment	14.36	HMM-based (lower-bound)	0	1
A2_NODE_1409_length_10800_cov_19.588274	10800	No	NA	8	3	0	Low-quality	Genome-fragment	5.71	AAI-based (medium-confidence)	0	1
A2_NODE_1410_length_10796_cov_7.214040	10796	No	NA	5	0	0	Low-quality	Genome-fragment	17.24	AAI-based (medium-confidence)	0	1	no viral genes detected
A2_NODE_1411_length_10793_cov_9.067983	10793	No	NA	3	0	0	Not-determined	Genome-fragment	NA	NA	0	1.47	no viral genes detected
A2_NODE_1412_length_10793_cov_4.794748	10793	No	NA	15	4	1	Low-quality	Genome-fragment	9.03	AAI-based (medium-confidence)	0	1
A2_NODE_1413_length_10785_cov_50.525070	10785	No	NA	4	0	0	Not-determined	Genome-fragment	NA	NA	0	1	no viral genes detected
A2_NODE_1414_length_10781_cov_51.399869	10781	No	NA	14	3	1	Low-quality	Genome-fragment	12.72	AAI-based (high-confidence)	0	1
A2_NODE_1415_length_10780_cov_5.740513	10780	No	NA	3	0	0	Low-quality	Genome-fragment	3.23	AAI-based (high-confidence)	0	1	no viral genes detected
A2_NODE_1418_length_10751_cov_9.868642	10751	No	NA	10	2	0	Low-quality	Genome-fragment	17.1	AAI-based (medium-confidence)	0	1
A2_NODE_1419_length_10749_cov_15.031607	10749	No	NA	17	7	0	Low-quality	Genome-fragment	17.21	AAI-based (high-confidence)	0	1
A2_NODE_1420_length_10748_cov_11.941083	10748	No	NA	18	2	1	Low-quality	Genome-fragment	7.6	AAI-based (medium-confidence)	0	1
A2_NODE_1422_length_10743_cov_59.230165	10743	No	NA	9	4	0	Low-quality	Genome-fragment	2.1	AAI-based (medium-confidence)	0	1
A2_NODE_1423_length_10742_cov_38.253111	10742	No	NA	12	6	0	Low-quality	Genome-fragment	17.12	AAI-based (medium-confidence)	0	1
A2_NODE_1425_length_10738_cov_5.979313	10738	No	NA	12	0	0	Not-determined	Genome-fragment	NA	NA	0	1.66	no viral genes detected; high kmer_freq may indicate large duplication
A2_NODE_1426_length_10737_cov_22.289833	10737	No	NA	14	0	3	Not-determined	Genome-fragment	NA	NA	0	1	no viral genes detected
A2_NODE_1427_length_10736_cov_152.838592	10736	No	NA	7	5	0	Low-quality	Genome-fragment	11.53	HMM-based (lower-bound)	0	1
A2_NODE_1428_length_10736_cov_63.372999	10736	No	NA	12	5	0	Low-quality	Genome-fragment	17.21	AAI-based (medium-confidence)	0	1
A2_NODE_1429_length_10734_cov_8.661392	10734	No	NA	12	3	0	Low-quality	Genome-fragment	6.53	AAI-based (high-confidence)	0	1
A2_NODE_1430_length_10727_cov_227.728261	10727	No	NA	10	0	0	Not-determined	Genome-fragment	NA	NA	0	1	no viral genes detected
A2_NODE_1432_length_10721_cov_7.810238	10721	No	NA	14	5	0	Low-quality	Genome-fragment	18.21	AAI-based (high-confidence)	0	1
A2_NODE_1433_length_10719_cov_85.147318	10719	No	NA	11	0	0	Not-determined	Genome-fragment	NA	NA	0	1.63	no viral genes detected; high kmer_freq may indicate large duplication
A2_NODE_1435_length_10717_cov_5.453761	10717	No	NA	20	2	1	Low-quality	Genome-fragment	6.59	HMM-based (lower-bound)	0	1
A2_NODE_1436_length_10716_cov_10.758934	10716	No	NA	8	2	0	Low-quality	Genome-fragment	5.9	AAI-based (medium-confidence)	0	1
A2_NODE_1437_length_10714_cov_58.536636	10714	No	NA	12	1	0	Low-quality	Genome-fragment	5.48	AAI-based (medium-confidence)	0	1
A2_NODE_1439_length_10705_cov_8.570423	10705	No	NA	22	0	0	Not-determined	Genome-fragment	NA	NA	0	1.01	no viral genes detected
A2_NODE_1440_length_10701_cov_8.997746	10701	No	NA	14	0	2	Low-quality	Genome-fragment	6.48	AAI-based (medium-confidence)	0	1	no viral genes detected
A2_NODE_1441_length_10700_cov_15.353781	10700	No	NA	17	3	0	Low-quality	Genome-fragment	10.76	HMM-based (lower-bound)	0	1
A2_NODE_1442_length_10699_cov_5.148065	10699	No	NA	3	1	0	Low-quality	Genome-fragment	16.47	AAI-based (medium-confidence)	0	1
A2_NODE_1444_length_10688_cov_4.650334	10688	No	NA	20	1	1	Low-quality	Genome-fragment	14.73	HMM-based (lower-bound)	0	1
A2_NODE_1445_length_10687_cov_4.701091	10687	No	NA	9	2	0	Low-quality	Genome-fragment	6.73	AAI-based (medium-confidence)	0	1
A2_NODE_1446_length_10683_cov_6.434795	10683	No	NA	6	1	0	Low-quality	Genome-fragment	5.86	HMM-based (lower-bound)	0	1
A2_NODE_1448_length_10679_cov_9.424322	10679	No	NA	17	1	2	Low-quality	Genome-fragment	5.69	AAI-based (high-confidence)	0	1
A2_NODE_1449_length_10678_cov_17.298033	10678	No	NA	15	6	0	Low-quality	Genome-fragment	13.38	AAI-based (high-confidence)	0	1
A2_NODE_1454_length_10666_cov_13.610499	10666	No	NA	8	4	0	Low-quality	Genome-fragment	24.58	AAI-based (medium-confidence)	0	1
A2_NODE_1455_length_10665_cov_16.290104	10665	No	NA	9	3	0	Low-quality	Genome-fragment	16.48	AAI-based (high-confidence)	0	1
A2_NODE_1457_length_10662_cov_14.352597	10662	No	NA	9	1	2	Low-quality	Genome-fragment	4.73	HMM-based (lower-bound)	0	1.01
A2_NODE_1458_length_10661_cov_39.481708	10661	No	NA	13	2	0	Low-quality	Genome-fragment	5.85	AAI-based (high-confidence)	0	1
A2_NODE_1459_length_10659_cov_8.785270	10659	No	NA	7	2	0	Low-quality	Genome-fragment	31.08	AAI-based (medium-confidence)	0	1
A2_NODE_1462_length_10656_cov_27.786718	10656	No	NA	8	1	0	Low-quality	Genome-fragment	4.01	HMM-based (lower-bound)	0	1
A2_NODE_1464_length_10656_cov_7.887558	10656	No	NA	9	1	1	Low-quality	Genome-fragment	3.37	AAI-based (medium-confidence)	0	1
A2_NODE_1465_length_10650_cov_9.363096	10650	Yes	8466	23	2	3	Low-quality	Genome-fragment	6.99	AAI-based (high-confidence)	20.51	1
A2_NODE_1466_length_10648_cov_32.037855	10648	No	NA	17	6	0	Low-quality	Genome-fragment	17.0	AAI-based (medium-confidence)	0	1.02
A2_NODE_1467_length_10648_cov_5.451336	10648	No	NA	13	3	0	Low-quality	Genome-fragment	6.46	AAI-based (medium-confidence)	0	1
A2_NODE_1468_length_10647_cov_33.209687	10647	No	NA	13	3	0	Low-quality	Genome-fragment	5.34	HMM-based (lower-bound)	0	1
A2_NODE_1469_length_10644_cov_8.009633	10644	No	NA	6	1	0	Low-quality	Genome-fragment	8.8	AAI-based (medium-confidence)	0	1
A2_NODE_1470_length_10642_cov_10.751771	10642	No	NA	22	2	0	Low-quality	Genome-fragment	5.74	AAI-based (high-confidence)	0	1
A2_NODE_1471_length_10639_cov_16.984694	10639	No	NA	21	1	1	Low-quality	Genome-fragment	6.09	AAI-based (medium-confidence)	0	1
A2_NODE_1472_length_10637_cov_59.126914	10637	No	NA	11	5	0	Low-quality	Genome-fragment	5.71	AAI-based (medium-confidence)	0	1
A2_NODE_1475_length_10632_cov_13.115628	10632	No	NA	15	0	6	Low-quality	Genome-fragment	6.64	AAI-based (high-confidence)	0	1	no viral genes detected
A2_NODE_1477_length_10625_cov_77.587985	10625	No	NA	20	3	0	Low-quality	Genome-fragment	16.41	AAI-based (high-confidence)	0	1
A2_NODE_1478_length_10619_cov_34.776126	10619	No	NA	8	0	0	Low-quality	Genome-fragment	3.62	AAI-based (medium-confidence)	0	1.02	no viral genes detected
A2_NODE_1479_length_10618_cov_9.580044	10618	No	NA	4	1	0	Low-quality	Genome-fragment	17.6	AAI-based (medium-confidence)	0	1
A2_NODE_1480_length_10607_cov_65.406653	10607	No	NA	13	7	0	Low-quality	Genome-fragment	17.08	AAI-based (high-confidence)	0	1
A2_NODE_1481_length_10599_cov_18.246965	10599	No	NA	14	3	0	Low-quality	Genome-fragment	2.72	HMM-based (lower-bound)	0	1
A2_NODE_1482_length_10596_cov_19.220757	10596	No	NA	23	0	2	Not-determined	Genome-fragment	NA	NA	0	1	no viral genes detected; low-confidence DTR
A2_NODE_1483_length_10591_cov_7.607631	10591	No	NA	16	6	0	Low-quality	Genome-fragment	17.5	AAI-based (high-confidence)	0	1
A2_NODE_1484_length_10589_cov_15.017562	10589	No	NA	2	0	0	Not-determined	Genome-fragment	NA	NA	0	1.76	no viral genes detected; high kmer_freq may indicate large duplication
A2_NODE_1485_length_10586_cov_22.976925	10586	No	NA	13	0	0	Low-quality	Genome-fragment	13.38	AAI-based (medium-confidence)	0	1	no viral genes detected
A2_NODE_1486_length_10584_cov_5.758951	10584	No	NA	6	0	0	Not-determined	Genome-fragment	NA	NA	0	1	no viral genes detected
A2_NODE_1487_length_10583_cov_16.137348	10583	No	NA	9	5	0	Low-quality	Genome-fragment	16.35	AAI-based (medium-confidence)	0	1
A2_NODE_1488_length_10581_cov_5.359206	10581	No	NA	9	5	0	Low-quality	Genome-fragment	5.91	AAI-based (medium-confidence)	0	1.01
A2_NODE_1489_length_10580_cov_37.695392	10580	No	NA	13	0	0	Low-quality	Genome-fragment	5.68	AAI-based (medium-confidence)	0	1	no viral genes detected
A2_NODE_1490_length_10579_cov_13.661155	10579	No	NA	12	2	0	Low-quality	Genome-fragment	13.92	HMM-based (lower-bound)	0	1
A2_NODE_1492_length_10572_cov_7.528097	10572	No	NA	17	3	0	Low-quality	Genome-fragment	13.69	AAI-based (medium-confidence)	0	1.27
A2_NODE_1493_length_10571_cov_13.867820	10571	No	NA	12	2	0	Low-quality	Genome-fragment	17.49	AAI-based (high-confidence)	0	1
A2_NODE_1494_length_10570_cov_11.540846	10570	No	NA	13	2	0	Low-quality	Genome-fragment	2.42	HMM-based (lower-bound)	0	1.01
A2_NODE_1495_length_10568_cov_126.669362	10568	No	NA	15	3	0	Low-quality	Genome-fragment	13.37	AAI-based (high-confidence)	0	1
A2_NODE_1496_length_10568_cov_18.609246	10568	No	NA	12	6	0	Low-quality	Genome-fragment	5.32	AAI-based (medium-confidence)	0	1
A2_NODE_1497_length_10566_cov_5.806679	10566	No	NA	12	6	0	Low-quality	Genome-fragment	30.82	AAI-based (high-confidence)	0	1
A2_NODE_1500_length_10560_cov_20.429319	10560	No	NA	14	0	1	Low-quality	Genome-fragment	4.97	AAI-based (medium-confidence)	0	1	no viral genes detected
A2_NODE_1501_length_10560_cov_7.204760	10560	No	NA	5	0	0	Low-quality	Genome-fragment	5.97	AAI-based (high-confidence)	0	1	no viral genes detected
A2_NODE_1502_length_10557_cov_8.790040	10557	No	NA	13	3	0	Low-quality	Genome-fragment	3.21	AAI-based (medium-confidence)	0	1
A2_NODE_1503_length_10551_cov_5.475038	10551	No	NA	17	0	0	Low-quality	Genome-fragment	12.51	AAI-based (high-confidence)	0	1	no viral genes detected
A2_NODE_1505_length_10546_cov_11.057383	10546	No	NA	30	1	0	Low-quality	Genome-fragment	6.26	HMM-based (lower-bound)	0	1
A2_NODE_1506_length_10544_cov_16.947564	10544	No	NA	14	7	0	Low-quality	Genome-fragment	18.1	AAI-based (high-confidence)	0	1
A2_NODE_1507_length_10540_cov_124.739056	10540	No	NA	12	1	0	Low-quality	Genome-fragment	12.79	AAI-based (high-confidence)	0	1
[truncated: 17,372 more rows]
